# Supplementary material for: The microbiome of the dinoflagellate Prorocentrum cordatum in laboratory culture and its changes at higher temperatures
Source: Front Microbiol. 2022 Sep 28;13:952238. doi: 10.3389/fmicb.2022.952238 (PMC9555710; doi:10.3389/fmicb.2022.952238)
Supplement: Supplementary file 1 [file Table_1.XLSX]

## Sheet: S.File_1_TotalASV_counts
	20 °C																																													26 °C
	CCMP1529												CCMP2811												CCMP697										CCMP698											CCMP1529
	FL						PA						FL						PA						FL					PA					FL					PA						FL
	EXP			STAT			EXP			STAT			EXP			STAT			EXP			STAT			EXP		STAT			EXP		STAT			EXP			STAT		EXP			STAT			EXP			STAT
ASV_id	1529-0.22um-exp-3a	1529-0.22um-exp-3b	1529-0.22um-exp-3c	1529-0.22um-stat-3a	1529-0.22um-stat-3b	1529-0.22um-stat-3c	1529-3um-exp-3a	1529-3um-exp-3b	1529-3um-exp-3c	1529-3um-stat-3a	1529-3um-stat-3b	1529-3um-stat-3c	2811-0.22um-exp-3a	2811-0.22um-exp-3b	2811-0.22um-exp-3c	2811-0.22um-stat-3a	2811-0.22um-stat-3b	2811-0.22um-stat-3c	2811-3um-exp-3a	2811-3um-exp-3b	2811-3um-exp-3c	2811-3um-stat-3a	2811-3um-stat-3b	2811-3um-stat-3c	687-0.22um-stat-3b	688-0.22um-stat-3b	697-0.22um-exp-3b	697-0.22um-exp-3c	697-0.22um-stat-3a	697-0.22um-stat-3c	697-3um-exp-3a	697-3um-exp-3c	697-3um-stat-3a	697-3um-stat-3b	697-3um-stat-3c	698-0.22um-exp-3b	698-0.22um-exp-3c	698-0.22um-stat-3a	698-0.22um-stat-3c	698-3um-exp-3a	698-3um-exp-3b	698-3um-exp-3c	698-3um-stat-3a	698-3um-stat-3b	698-3um-stat-3c	1529-26C-0.22um-exp-3a	1529-26C-0.22um-exp-3b	1529-26C-0.22um-exp-3c	1529-26C-0.22um-stat-3a
7e4ee38b23b18a1a92ad922c8e8f3ad5	0	0	0	0	0	0	0	0	0	0	0	0	0	0	0	0	0	0	0	0	0	0	0	0	0	0	0	0	0	0	0	0	0	0	0	0	0	0	0	0	0	0	0	0	0	0	0	0	0
4875d7b71996b4118c63398cc93e1a97	0	0	0	0	0	0	0	0	0	0	0	0	0	0	0	0	0	0	3	0	0	0	0	0	0	0	0	0	0	0	0	0	0	0	0	0	0	0	0	0	0	0	0	0	0	0	0	0	0
39bf64c33eb7e375663d0672c1f6e68c	0	0	0	0	0	0	0	0	0	0	0	0	0	0	0	0	0	0	0	0	0	0	0	6	0	0	0	0	0	0	7	0	0	0	10	0	0	0	0	0	0	0	0	0	0	0	0	0	0
e36c5763b37099f00a939d55c6cf7ca1	0	0	0	0	0	0	0	0	0	0	0	0	0	0	0	0	0	0	0	8	0	0	0	0	0	0	0	0	0	0	0	0	0	0	0	0	0	0	0	0	0	0	0	0	4	0	0	0	0
820d3c5095323f85949bc959fd15d1b7	0	0	0	0	0	0	0	0	0	0	0	0	0	0	0	0	0	0	0	0	0	0	0	0	0	0	0	0	0	0	0	0	0	0	0	0	0	0	0	0	0	0	0	0	0	0	0	0	0
87ec65202e592d81d47b66d1484732df	0	0	0	0	0	0	0	0	0	0	0	0	0	0	0	0	0	0	9	0	0	0	0	0	0	0	0	0	0	0	0	0	0	0	0	0	0	0	0	0	9	0	0	0	0	0	0	0	0
a594a2db0ceea408a3931a4465c05420	4	0	0	3	6	0	5	7	0	4	7	10	0	0	0	0	0	0	35	35	0	0	0	20	0	0	0	0	0	3	23	0	0	3	22	0	13	0	0	7	9	4	0	2	8	0	30	0	0
56db0af21d3eff69836bec464d110687	0	0	0	0	0	0	0	0	0	0	0	0	0	0	0	0	0	0	0	0	0	0	0	0	0	0	0	0	0	0	0	0	0	0	0	0	0	0	0	0	0	0	0	0	0	0	0	0	0
91274804bd53f188bd49cab75507e3ea	0	0	0	0	0	0	0	0	0	0	0	0	0	0	0	0	0	0	0	0	0	0	0	0	0	0	0	0	0	0	0	0	0	0	0	0	0	0	0	0	0	0	0	0	0	0	0	0	0
d16302bbd739ffc628c49803b25c8f6e	0	0	0	0	0	0	0	0	0	0	0	0	0	0	0	0	0	0	0	5	0	0	0	5	0	0	0	0	0	0	9	0	0	0	8	0	0	0	0	0	0	0	2	0	0	0	0	0	0
3ffe4785736ea0d09b2127b9aca128db	0	0	0	0	0	0	0	0	0	0	0	0	0	0	0	0	0	0	0	0	0	0	0	0	0	0	0	0	0	0	0	0	0	0	0	0	0	0	0	0	0	0	0	0	0	0	0	0	0
5cf3cae1597c9fca9ec43f0217ac341a	0	0	0	0	0	0	0	0	0	0	0	0	0	0	0	0	0	0	0	0	0	0	0	0	0	0	0	0	0	0	0	0	0	0	0	0	0	0	0	0	0	0	0	0	0	0	0	0	0
e43ef0f9d06396eb1da5c379bbb5d3e1	0	0	0	0	0	0	0	0	0	0	0	0	0	0	0	0	0	0	0	0	0	0	0	5	0	0	0	0	0	0	0	0	0	0	0	0	0	0	0	0	0	0	0	0	0	0	0	0	0
d7b7f73872ec8eba092da30dde92b82e	0	0	0	0	0	0	0	0	0	0	0	0	0	0	0	0	0	0	0	0	0	0	0	0	0	0	0	0	0	0	0	0	0	0	0	0	0	0	0	0	0	0	0	0	0	0	0	0	0
5441bf2a859d6831612daa777f982d82	0	0	0	0	0	0	4	0	0	0	0	0	0	0	0	0	0	0	0	0	0	0	0	0	0	0	0	0	0	0	0	0	0	0	0	0	0	0	0	0	0	0	0	0	0	0	0	0	0
a8bd3dcbf75679761856da5a6c74e78f	0	0	0	0	4	0	0	0	4	0	7	0	0	0	0	0	0	0	9	16	0	0	0	0	0	0	0	0	0	2	0	0	0	3	14	0	0	0	0	0	17	9	0	0	0	0	13	0	0
8886b5941ce631340b60b3803410ae71	0	0	0	0	0	0	0	0	0	0	0	0	0	0	0	0	0	0	0	0	0	0	0	0	0	0	0	0	0	0	9	0	0	0	0	0	0	0	0	0	0	0	0	0	0	0	0	0	0
61880d9ae6e536bd1b5b8acc604df4c8	0	0	0	0	0	0	0	0	0	0	0	0	0	0	0	0	0	0	6	0	0	0	0	0	0	0	0	0	0	0	0	0	0	0	0	0	0	0	0	0	0	0	0	0	0	0	0	0	0
4a70dcab1da10b99743b8b5298cd2f6f	0	0	0	0	0	0	0	0	0	0	0	0	0	0	0	0	0	0	0	0	0	0	0	0	0	0	0	0	0	0	0	0	0	0	0	0	0	0	0	0	0	0	0	0	0	0	0	0	0
6943c600264f9ebe9ae5a12826227d8e	0	0	0	0	0	0	0	0	0	0	0	0	0	0	0	0	0	0	0	0	0	0	0	0	0	0	0	0	0	0	0	0	0	0	0	0	0	0	0	0	0	0	0	0	0	0	0	0	0
b4f2b6eaa30d6bd075aabf3018752ea6	0	0	0	0	0	0	0	0	0	0	8	0	0	0	0	0	0	0	0	0	0	0	0	7	0	0	0	0	0	0	5	0	0	0	6	0	3	0	0	0	0	0	0	0	0	0	0	0	0
d089e76cb77366eba904ed413876e849	0	0	0	0	0	0	0	0	0	0	0	0	0	0	0	0	0	0	0	0	0	0	12	0	0	0	0	0	0	0	0	0	0	0	0	0	0	0	0	0	0	0	0	0	0	0	0	0	0
673ee50259ae4ce04208f384be6d76e6	0	0	0	0	0	0	0	0	0	0	0	0	0	0	0	0	0	0	0	0	0	0	0	0	0	1435	0	0	0	0	0	0	0	0	0	444	1025	1599	1317	266	381	441	562	864	419	0	0	0	0
fac2642ca0b9a58dbe84247f89a81a90	0	0	0	0	0	0	0	0	0	0	0	0	0	0	0	0	0	0	0	0	0	0	0	0	0	81	0	0	0	0	0	0	0	0	0	147	176	118	71	11	26	22	12	11	11	0	0	0	0
bb039a28365f1e3c2c9a65ddb9fa5cf5	274	184	408	185	112	196	178	86	148	74	155	151	0	0	0	0	0	0	0	0	0	0	0	0	0	0	0	0	0	0	0	0	0	0	0	0	0	0	0	0	0	0	0	0	0	144	168	66	290
69eba855e45cc168dfbaf5319c8131f2	2	0	0	0	0	0	0	0	0	5	0	0	0	0	0	0	0	0	19	60	0	0	0	0	0	0	0	0	0	0	14	0	0	0	41	0	6	0	0	8	0	11	0	5	6	0	10	0	0
ea625092a474f80e19dcf2896f2a93f5	0	0	0	0	0	0	0	0	0	0	5	14	0	0	0	0	0	0	0	0	0	0	0	14	0	0	0	0	0	0	0	0	0	3	0	0	0	0	0	0	22	0	0	0	0	0	0	0	0
70ebcfc721b6d49c257a139bc20a3d59	0	0	0	0	0	0	6	0	0	0	0	0	0	0	0	0	0	0	0	0	0	0	0	4	0	0	0	0	0	0	0	0	0	0	0	0	0	0	0	0	0	0	0	0	0	0	0	0	0
1a43c1898b2aea26c99dada6d0af4986	0	0	0	0	0	0	0	0	0	0	0	0	0	0	0	0	0	0	0	0	0	0	0	0	0	0	0	0	0	0	12	0	0	0	0	0	0	0	0	0	0	0	0	0	0	0	0	0	0
9ff661d6e72fc69b3e5ad7b13ce8744b	0	0	0	0	0	0	0	0	0	0	0	0	0	0	0	0	0	0	0	0	0	0	0	0	0	0	0	0	0	0	0	0	0	0	0	0	0	0	0	0	0	0	0	0	0	0	0	0	0
6ad53ebe41d6b8938f3d5159864f2d22	0	0	0	0	0	0	0	0	0	0	0	0	0	0	0	0	0	0	0	0	0	0	0	0	0	3191	0	0	0	0	0	0	0	0	0	4522	3835	3748	2901	4471	5363	4800	6600	8068	4875	0	0	0	0
4ff9869c271801af825462d49342e292	0	0	0	0	0	0	0	0	0	0	0	0	0	0	0	0	0	0	0	0	0	0	0	0	0	0	0	0	0	0	0	0	0	0	0	0	0	0	0	0	0	0	0	0	0	0	0	0	0
dffa403686ca3454e4d3bc39aa918dfd	0	0	0	0	0	0	0	0	0	0	0	0	0	0	0	0	0	0	0	0	0	0	0	0	523	0	185	217	589	772	26	21	172	193	732	0	0	0	0	0	0	0	0	0	0	0	0	0	0
836b7e95578200f8242afd9399056e74	10	0	0	0	0	0	0	0	0	0	0	0	0	0	0	0	0	0	0	0	0	0	0	12	5688	0	3525	6304	8283	11959	2491	2271	6252	6478	43321	0	0	0	0	0	5	0	0	0	0	0	0	0	0
20a0d2f150b3312772f5c00e54fd7baf	0	0	0	0	0	0	0	0	0	0	0	0	0	0	0	0	0	0	0	0	0	0	0	0	0	0	0	0	0	0	0	0	0	0	0	0	6	0	0	0	0	0	0	0	0	0	0	0	0
176243a65e5a7b0337538fe38e74eb7f	0	0	0	0	0	0	0	0	0	0	0	0	0	0	0	0	0	0	0	0	0	0	0	0	0	8761	0	0	0	0	0	0	0	0	0	8823	10211	11270	8037	4600	6387	5055	4684	6892	3107	0	0	0	0
082ac5f4dd1a75a5ee81b95668bd8aa6	0	0	0	0	0	0	0	0	0	0	0	0	0	0	0	0	0	0	0	0	0	0	0	0	0	0	0	0	0	0	0	0	0	0	0	0	0	0	0	0	0	0	0	0	0	0	0	0	0
6942e0663ba4172bafc8836a821c0437	59	48	36	40	26	59	144	195	187	64	64	106	19483	7321	8602	21659	20721	9734	4290	4369	13627	21527	12081	17802	56	102	51	136	28	43	318	593	108	47	589	20	96	25	20	130	93	118	91	116	57	0	10	0	0
ef24391c1b1c36c1889aac62f4a31915	0	0	0	0	0	0	0	0	0	0	0	0	0	0	0	0	0	0	0	0	0	0	0	0	0	0	0	0	0	0	0	0	0	0	0	0	0	0	0	0	0	0	0	0	0	0	0	0	0
6388564e4b25815b40d34be01eb2c574	0	0	0	0	0	0	0	0	0	0	0	0	0	0	0	0	0	0	0	0	0	0	0	0	0	0	0	0	0	0	0	0	0	0	0	0	0	0	0	0	0	0	0	0	0	0	0	0	0
eec25b8bfc1eaf1f354bb270dd86e22e	0	0	0	0	0	0	0	0	0	0	0	0	0	0	0	0	0	0	0	0	0	0	0	0	0	0	0	0	0	0	0	0	0	0	63	0	0	0	0	0	0	0	0	0	0	0	0	0	0
7783b2a7d7f86bbe4da5e31b570b6f5d	0	0	0	0	0	0	0	0	0	0	0	0	0	0	0	0	0	0	0	0	0	0	0	0	0	0	0	0	0	0	0	0	0	0	0	0	0	0	0	0	0	0	0	0	0	0	0	0	0
ec3c898f3086b2598aff19f11d99b2c6	0	0	0	0	0	0	0	0	0	0	0	0	0	0	0	0	0	0	6	8	0	0	0	0	0	0	0	0	0	0	0	0	0	0	12	0	0	0	0	0	0	0	0	0	0	0	0	0	0
a897667502a072da9c30e63c34547778	0	0	0	0	0	0	0	0	0	0	0	0	0	0	0	0	0	0	0	0	0	0	0	0	0	22	0	0	0	0	0	0	0	0	0	9	5	24	5	95	135	36	259	322	173	0	0	0	0
41378c0d1422c99fe376b37f5e1eb290	0	0	0	0	0	0	0	0	0	0	0	0	0	0	0	0	0	0	4	0	0	0	0	0	0	0	0	0	0	0	0	0	0	0	0	0	0	0	0	0	0	0	0	0	0	0	0	0	0
5a038bf076f4eccf24e57b1b8579f566	0	11	0	4	10	12	19	12	13	8	24	24	0	0	0	0	0	0	59	79	0	0	0	48	0	0	7	0	0	7	86	0	0	8	102	4	28	0	0	24	56	34	9	7	14	0	48	4	0
3d7a4217569ec890bb2e73e452a1e16e	0	0	0	0	0	0	0	0	0	0	0	0	0	0	0	0	0	0	0	0	0	0	0	0	0	0	0	0	0	0	0	0	0	0	0	0	0	0	0	0	0	0	0	0	0	0	0	0	0
95e537362bdb9eff98f41583bbff8f64	0	0	0	0	0	0	0	0	0	0	0	0	0	0	0	0	0	0	0	0	0	0	0	0	0	0	0	0	0	0	0	0	0	0	0	0	0	0	0	0	0	0	0	0	0	0	0	0	0
15c9f4f3d106ff2168c293a0e629acfd	0	0	0	0	0	0	0	0	0	0	0	0	0	0	0	0	0	0	0	0	0	0	0	0	0	0	0	0	0	0	0	0	0	0	0	0	0	0	0	5	0	0	0	0	0	0	0	0	0
9c9f5fd8074af4c809583d93cac26544	0	0	0	0	0	0	0	0	0	0	0	0	0	0	0	0	0	0	0	0	0	0	0	0	0	0	0	0	0	0	0	0	0	0	0	0	0	0	0	0	0	0	0	0	5	0	0	0	0
13f83513155132e0e5e0a35a83139522	0	0	0	0	0	0	0	0	0	0	0	0	0	0	0	0	0	0	0	0	0	0	0	0	0	0	0	0	0	0	0	0	0	0	0	0	0	0	0	0	0	0	0	0	0	0	0	0	0
00713acdc5483c168999109394c7cff7	0	0	0	0	0	4	0	0	0	17	11	0	0	0	0	0	0	0	37	0	0	0	0	23	0	0	0	0	0	0	57	0	0	3	15	0	0	0	0	26	16	21	0	0	0	0	0	3	0
76ae1cf252c043e4e446310b2287b209	0	0	0	0	3	0	0	16	11	0	0	11	0	4	0	0	0	0	35	14	0	0	0	18	0	0	0	0	0	0	0	0	0	0	31	0	8	0	0	0	0	0	0	7	0	0	14	0	0
5ce148f3a18e9afb780a5588c4493517	7	0	0	0	0	0	0	0	0	0	0	0	0	0	0	0	0	0	0	0	0	0	0	15	4515	0	1788	1786	4522	5949	2447	1901	7062	7032	62178	0	0	0	0	0	5	0	0	0	0	0	0	0	0
9c0fe787b120b62b93c3cb46d844d9fa	0	0	0	0	0	0	0	0	0	0	0	0	0	0	0	0	0	0	0	0	0	0	0	0	0	0	0	0	0	0	0	0	0	0	0	0	6	0	0	0	0	0	0	0	0	0	0	0	0
45d725f1ac4f5863c328e798debc99da	0	0	0	0	0	0	0	0	0	0	0	0	0	0	0	0	0	0	0	4	0	0	0	0	0	0	0	0	0	0	0	0	0	0	0	0	0	0	0	0	0	0	0	0	0	0	0	0	0
0c62db8d6dab6e3b6dc7e585719b7a74	0	0	0	0	0	0	0	0	0	0	0	0	0	0	0	0	0	0	0	0	0	0	0	0	0	0	0	0	0	0	0	0	0	0	0	0	0	0	0	5	0	0	0	0	0	0	0	0	0
3d79d92d2f7d777b0e40c9dd14e8e1b6	0	0	0	0	0	0	0	0	0	0	0	0	0	0	0	0	0	0	0	0	0	0	0	0	0	0	0	0	0	0	0	0	0	0	0	0	0	0	0	0	0	0	0	0	0	0	0	0	0
393771342e9f75ab65e2d1ace3de5d2b	0	0	0	0	0	0	0	0	0	0	0	0	0	0	0	0	0	0	0	0	0	0	0	0	0	0	0	0	0	0	0	0	0	0	10	0	0	0	0	0	0	0	0	0	0	0	0	0	0
dc9e3b506df9538c012ce00692172d26	0	0	0	0	0	0	0	0	0	0	0	0	0	0	0	0	0	0	0	0	0	0	0	0	0	0	0	0	0	0	0	0	0	0	0	0	0	0	0	0	0	0	0	0	0	0	0	0	0
70ada4068d8a2729d689ce0953fab607	0	0	0	0	0	0	0	0	0	0	0	0	0	0	0	0	0	0	0	0	0	0	0	0	0	0	0	0	0	0	0	0	0	0	0	0	0	0	0	0	0	0	0	0	0	0	0	0	0
59c46f3998718cbfba2f809f1322ec93	0	0	0	0	0	0	0	0	0	0	3	0	0	0	0	0	0	0	6	8	0	0	0	9	0	0	0	0	0	0	6	0	0	0	11	0	0	0	0	0	3	4	0	0	0	0	0	0	0
bf0f6f49785e3cde2f0e7f4d87ff3d9c	0	0	0	0	0	0	0	0	0	0	0	0	0	0	0	0	0	0	0	0	0	0	0	0	0	30	0	0	0	0	0	0	0	0	0	14	18	22	20	23	32	22	37	22	14	0	0	0	0
c7235449f90c2c3bb53273325f92e8be	0	0	0	0	0	0	0	0	0	0	0	0	0	0	0	0	0	0	0	0	0	0	0	0	0	920	0	0	0	0	0	0	0	0	0	1944	976	899	841	91	177	130	88	124	39	0	0	0	0
9aea7042058082786d079ae379066fbf	0	0	0	0	15	0	6	3	5	9	5	9	0	5	0	0	0	0	100	6	0	0	0	61	0	0	0	0	0	13	27	0	0	10	17	10	16	0	0	34	14	17	7	0	6	0	70	0	0
a0f65691fe0f63902306b39a88d3faa2	13	11	14	8	36	24	55	32	30	52	67	82	0	0	3	0	0	0	235	188	9	0	0	159	0	9	11	0	3	38	223	6	0	29	281	20	91	6	0	129	114	83	29	23	46	0	253	7	0
5bb318940bc3bc3da61df3b133c4dd5e	0	0	0	0	0	0	0	0	0	0	0	0	0	0	0	0	0	0	0	0	0	0	0	0	0	0	0	0	0	0	0	0	0	0	0	0	0	0	0	0	0	0	0	0	0	0	0	0	0
2d05b66143f31175c4d6c3eeadc010d2	141	32	39	31	184	106	360	184	162	284	280	399	0	39	23	0	0	0	1438	716	47	0	0	1340	5	41	83	5	0	198	881	28	0	173	1126	146	524	38	30	789	718	651	205	185	259	0	1107	48	0
7fc9d702ba352d52e7931c790a577f39	0	0	0	0	0	0	6	0	0	0	0	0	0	0	0	0	0	0	13	0	0	0	0	6	0	0	0	0	0	0	8	0	0	0	8	0	0	0	0	8	6	13	0	0	0	0	4	0	0
9feda0d620fa50b57ce3f848e1b48975	0	0	0	0	0	0	0	0	0	0	0	0	0	0	0	0	0	0	0	0	0	0	0	0	0	0	0	0	0	0	0	0	0	0	0	0	0	0	0	0	0	0	0	0	0	0	0	0	0
97d59806ef2fe2e6698c6a69349571e5	0	0	0	0	0	0	0	0	0	0	0	0	0	0	0	0	0	0	0	0	0	0	0	0	0	0	0	0	0	0	0	0	0	0	11	0	0	0	0	0	8	0	0	0	0	0	0	0	0
ba8f8478ff34b713883204780a8871bb	15	0	0	4	46	17	41	18	23	37	38	30	0	5	0	0	0	0	159	123	6	0	0	104	0	5	15	0	0	32	167	0	0	27	148	22	57	0	0	93	71	71	35	22	29	0	278	10	0
a6297e9fb265beb1594cd3c09aded0cc	0	0	0	0	0	0	0	0	0	0	0	0	0	0	0	0	0	0	14	0	0	0	0	21	0	0	0	0	0	0	0	0	0	0	0	0	0	0	0	0	0	0	0	0	0	0	0	0	0
002067554da435a3bc63cadf59a69bc7	0	0	0	0	0	0	0	0	0	0	0	0	0	0	0	0	0	0	0	0	0	0	0	0	0	0	0	0	0	0	0	0	0	0	0	0	0	0	0	0	0	0	0	0	0	0	0	0	0
8b1c6ed5b3e00b1c423f83f6974f6812	0	0	0	0	0	0	0	0	0	0	0	0	0	0	0	0	0	0	0	0	0	0	0	0	0	0	0	0	0	0	0	0	0	0	0	0	0	0	0	0	0	0	0	0	0	0	0	0	0
8e270ea3e68265f51376e47c3f3958df	0	0	0	0	0	0	0	0	0	0	0	0	0	0	0	0	0	0	0	0	0	0	0	0	0	0	0	0	0	0	0	0	0	0	0	0	0	0	0	0	0	0	0	0	0	0	0	0	0
8fcda469d95edf81d08d5cce61a07d73	0	0	0	0	0	0	0	0	0	0	0	0	0	0	0	0	0	0	0	0	0	0	0	0	0	0	0	0	0	0	0	0	0	0	0	0	0	0	0	0	0	0	0	0	0	0	0	0	0
8141ac6d9c13680602c30f2585b7d812	0	0	0	0	0	0	0	0	0	0	0	0	0	0	0	0	0	0	0	4	0	0	0	0	0	0	0	0	0	0	0	0	0	0	0	0	0	0	0	0	0	0	0	0	0	0	0	0	0
eb41af02b18dc957ef593cfd11261be5	0	0	0	0	0	0	0	0	0	0	0	0	0	0	0	0	0	0	3	0	0	0	0	11	0	0	0	0	0	0	0	0	0	0	0	0	0	0	0	0	0	0	0	0	0	0	0	0	0
a5ad9574a1f8aea06b6dfaff6eddfff7	0	0	0	0	0	0	0	0	0	0	0	0	0	0	0	0	0	0	0	0	0	0	0	0	0	0	0	0	0	0	6	22	4	0	0	0	0	0	0	0	0	0	4	0	0	0	0	0	0
2db99b3e29e2f0f1417f007529fadbc5	0	0	0	0	0	0	0	0	0	0	0	0	0	0	0	0	0	0	0	0	0	0	0	0	0	160	0	0	0	0	0	0	0	0	0	143	51	191	133	17	29	11	13	15	0	0	0	0	0
cbd760b8de17653b0ed58b7cff210747	0	0	0	0	0	0	0	0	0	0	0	0	0	0	0	0	0	0	0	0	0	0	0	0	0	303	0	0	0	0	0	0	0	0	0	141	82	247	272	180	255	201	305	312	120	0	0	0	0
f90e9a2e26620136e6994f1ff6ebab3e	0	0	0	0	0	0	0	0	0	0	0	0	0	0	0	0	0	0	0	0	0	0	0	0	222	0	38	34	199	418	0	3	23	26	72	0	0	0	0	0	0	0	0	0	0	0	0	0	0
85d2060c6da539689b4e0991077a5428	0	0	0	0	0	0	0	0	0	0	0	0	0	0	0	0	0	0	0	0	0	0	0	0	0	0	50	72	0	0	0	6	0	0	0	0	0	0	0	0	0	0	0	0	0	0	0	0	0
5f2bff2106d21c9cbeee4226aa62de19	50	37	56	43	41	60	28	29	34	26	45	35	0	0	0	0	0	0	0	0	0	0	0	0	0	0	0	0	0	0	0	0	0	0	0	0	0	0	0	0	0	0	0	0	0	11	20	14	38
f357900cfc91c45bfd1cebcb21d5b259	0	0	0	0	0	0	0	0	0	0	0	0	0	0	0	0	0	0	0	0	0	0	0	0	0	215	0	0	0	0	0	0	0	0	0	149	97	232	180	101	276	181	80	98	42	0	0	0	0
10c55e340880ffbdba9cbd7d2a1e1572	0	0	0	0	0	0	0	0	0	0	0	0	0	0	0	0	0	0	0	0	0	0	0	0	0	0	0	0	0	0	0	0	0	0	0	0	0	0	0	0	0	0	0	0	0	0	0	0	0
50a4511a8080dbb448da4d5f1466b9a8	0	0	0	0	0	0	0	0	0	0	0	0	0	0	0	0	0	0	0	0	0	0	0	0	0	0	0	0	0	0	0	0	0	0	0	0	0	0	0	0	0	0	0	0	0	0	0	0	0
870be1c2e65704bedbe77b1e7c9a9519	0	0	0	0	0	0	0	0	0	0	0	0	0	0	0	0	0	0	0	0	0	0	0	0	0	0	0	0	0	0	0	0	0	0	0	0	0	0	0	0	0	0	0	0	0	0	0	0	0
61500f4544a07d64c6d53550edfd4af0	0	0	0	0	0	0	0	0	0	0	0	4	0	0	0	0	0	0	0	0	0	0	0	0	0	0	0	0	0	0	0	0	0	0	0	0	0	0	0	0	0	0	0	0	0	3	0	0	0
a2b73c414910bf63bc8b9b0694dbab7d	0	0	0	0	0	0	0	0	0	0	0	0	0	0	0	0	0	0	0	0	0	0	0	0	137	0	532	954	90	154	233	256	52	54	260	0	0	0	0	0	0	0	0	0	0	0	0	0	0
b434f4c6ac3b9491e46b8ee0d4150f5e	310	245	420	180	201	171	402	498	490	231	287	265	0	0	0	0	10	0	6	21	7	11	0	8	0	0	0	0	0	0	0	0	0	0	9	0	0	0	0	0	0	0	0	0	0	284	167	115	137
e35e494ef5c6de259c425f06ae25bdd5	0	0	0	0	0	0	0	0	0	0	0	0	0	0	0	6	0	0	0	0	0	0	0	0	0	0	0	0	0	0	0	0	0	0	0	0	0	0	0	0	0	0	0	0	0	0	0	0	0
4faa4dd33dc51f0412754f2a2236d779	0	0	0	0	0	0	0	0	0	0	0	0	0	0	0	0	0	0	0	0	0	0	0	0	0	0	0	0	0	0	0	5	0	0	0	0	0	0	0	0	0	0	0	0	0	0	0	0	0
80cda67776eb72a8fcd5f4331f0874b8	247	172	397	75	110	126	55	126	105	41	91	82	0	0	0	0	0	0	0	0	0	0	0	0	0	0	0	0	0	0	0	0	0	0	0	0	0	0	0	0	0	0	0	0	0	206	204	115	52
1abbb597ba761732401f12dc0052d1ef	0	0	0	0	0	0	0	0	0	0	0	0	0	0	0	0	0	0	0	0	0	0	0	0	445	0	158	250	463	580	93	105	180	167	1021	0	0	0	0	0	0	0	0	0	0	0	0	0	0
467f8a75caf25b0dfe17aa6c3779f90a	0	0	0	0	0	0	0	0	0	0	0	0	0	0	0	0	0	0	0	0	0	0	0	0	123	0	63	73	135	193	0	0	0	0	330	0	0	0	0	0	0	0	0	0	0	0	0	0	0
49fc49b1e2a6a36f384ac610691f3116	0	0	0	2	0	1	0	0	0	0	6	0	0	0	0	0	0	0	0	0	0	0	0	0	0	0	0	0	0	0	0	0	0	0	0	0	0	0	0	0	0	0	0	0	0	0	0	0	0
55b783ccc099c106720743decc0ac60b	0	6	0	0	0	0	0	16	9	0	0	5	209	68	77	1701	637	162	248	255	241	959	84	1021	0	0	0	0	0	0	10	36	0	0	18	0	0	0	0	0	5	0	0	9	0	0	0	0	0
aa93eac0499ae4ab63af5ed663d2dc21	0	0	0	0	0	0	0	0	0	0	0	0	0	0	0	0	0	0	0	0	0	0	0	0	0	0	0	0	0	0	0	6	0	0	0	0	0	0	0	0	0	0	0	0	0	0	0	0	0
7789b0c85292aa7d0721629c5fde46ad	0	0	0	0	0	0	0	0	0	0	0	0	0	0	0	0	0	0	0	0	0	0	0	0	5	0	0	6	0	0	0	0	0	0	22	0	0	0	0	0	0	0	0	0	0	0	0	0	0
69bfc840c6207d6670e7aa72b240c3fe	279	154	381	28	39	45	913	841	789	70	207	171	0	0	0	0	0	0	0	0	0	0	0	0	0	0	0	0	0	0	0	0	0	0	0	0	0	0	0	0	0	0	0	0	0	23	14	18	54
a4b308edec83009e3b9fec53f4f420f9	163	231	302	32	42	66	409	248	514	155	169	245	0	0	0	0	0	0	0	0	0	0	0	0	0	0	0	0	0	0	0	0	0	0	0	0	0	0	0	0	0	0	0	0	0	74	57	32	7
e262597dc2bc272499094c1c2fec3f55	5	0	0	3	5	4	2	3	3	7	5	11	0	0	0	0	0	0	50	7	0	0	0	24	0	4	0	0	0	0	11	0	0	5	31	0	4	0	0	11	10	5	4	0	7	0	10	0	0
e0836d7bf9846895e73af568f6c7ed08	0	0	0	0	0	0	0	0	0	0	0	0	0	0	0	0	0	0	0	12	0	0	0	0	0	0	0	0	0	0	11	0	0	0	7	0	0	0	0	0	0	0	0	0	0	0	0	0	0
e0a4791fb1387e978686b34660b567e4	0	0	0	0	0	0	0	0	0	0	5	4	0	0	0	0	0	0	17	0	0	0	0	19	0	0	0	0	0	0	0	0	0	0	0	0	0	0	0	5	5	3	4	0	0	0	0	0	0
2f865109809c901e2941e3f3242fa65f	0	0	0	0	0	0	0	0	0	0	0	0	0	0	0	0	0	0	0	0	0	0	0	0	0	0	0	0	0	0	0	0	0	0	0	0	0	0	0	0	0	0	0	0	0	0	0	0	0
ef7a51971477fb39e19a255900f1deb9	0	0	0	0	0	0	0	0	0	0	0	0	0	0	0	0	0	0	0	0	0	0	0	0	0	0	0	0	0	0	5	0	0	0	0	0	0	0	0	0	0	0	0	0	0	0	0	0	0
b28b5859654c70ffb9eef7d50bf2cd98	0	0	0	0	0	0	0	0	0	0	0	0	0	0	0	0	8	0	0	0	0	0	0	0	0	0	0	0	0	0	0	0	0	0	0	0	0	0	0	0	0	0	0	0	0	0	0	0	0
863728e1cec6befd5ba02d15baef4c36	0	0	0	0	0	0	0	0	0	0	0	0	0	0	0	7	0	0	0	0	0	0	0	0	0	0	0	0	0	0	0	0	0	0	0	0	3	0	0	0	0	0	0	0	0	0	0	0	0
fe1ae64711906e86982881371f65829b	0	0	0	0	0	0	0	0	0	0	2	0	0	0	0	0	0	0	0	0	0	0	0	2	0	0	0	0	0	0	3	0	0	0	0	0	0	0	0	0	6	0	0	0	0	0	0	0	0
011bce143193e1f2b407acfedf875fb8	0	0	0	0	0	0	0	0	0	0	0	0	42	13	16	10	60	9	0	9	13	51	20	19	0	0	0	0	0	0	0	0	0	0	0	0	0	0	0	0	0	0	0	0	0	0	0	0	0
4ffaae2c6120156be8c55630c1426b7c	0	0	0	0	0	0	0	0	0	0	0	0	0	0	0	0	0	0	0	0	0	0	0	0	0	45	0	0	0	0	0	0	0	0	0	196	129	48	53	2	4	8	0	0	2	0	0	0	0
4aa8c3ec9dc36bb040cb4edf9292be21	0	0	0	0	0	0	0	0	0	0	0	0	0	0	0	0	0	0	0	0	0	0	0	0	199	0	162	226	182	200	18	8	26	29	68	0	0	0	0	0	0	0	0	0	0	0	0	0	0
772e98b28855d866a6214bf2e18aed65	0	0	0	0	0	0	0	0	0	0	0	0	154	48	35	29	92	9	36	23	38	117	28	30	0	0	0	0	0	0	0	0	0	0	0	0	0	0	0	0	0	0	0	0	0	0	0	0	0
a2cbb8b0ab8b61d19c07fe8efcf32550	0	0	0	0	0	2	0	0	0	0	6	7	0	0	0	0	0	0	7	11	0	0	0	6	0	0	0	0	0	0	10	0	0	0	16	0	6	0	0	7	10	0	0	0	0	0	6	0	0
95c6a88fbe1d7084af607c844dae211d	0	0	0	0	0	0	0	0	0	0	0	0	0	0	0	0	0	0	0	0	0	0	0	0	0	0	0	0	0	0	0	0	0	0	0	0	0	0	0	0	0	0	0	0	0	0	0	0	0
ff2dee3ffe6d790f2bcd043947eacead	0	0	0	0	0	0	0	0	0	0	0	0	0	0	0	0	0	0	0	0	0	0	0	0	0	0	0	0	0	0	0	0	0	0	0	0	0	0	0	0	0	0	0	0	0	0	0	0	0
377faba68038049c05bfbb754e8c3881	0	0	0	0	0	0	0	0	0	0	0	0	0	0	0	0	0	0	0	0	0	0	0	0	0	0	0	0	0	0	0	0	0	0	0	0	0	0	0	0	0	0	0	0	0	0	0	0	0
2d377c56cad27eac3ae598948c9a3818	0	0	0	0	0	0	0	0	0	0	0	0	0	0	0	0	0	0	0	0	0	0	0	0	0	28	0	0	0	0	0	0	0	0	0	74	53	31	17	0	3	0	7	8	0	0	0	0	0
abd2b3324230eb6b11ddf0a9e49df570	412	252	341	168	242	333	16	10	22	30	72	54	0	0	0	0	0	0	0	0	0	0	0	0	0	0	0	0	0	0	0	0	0	0	0	0	0	0	0	0	0	0	0	0	0	154	171	86	113
2554e86a2dc3877a926a3ab0f15ca669	0	0	0	0	0	0	0	0	0	0	0	0	0	0	0	0	0	0	0	0	0	0	0	0	0	0	0	0	0	0	0	0	0	0	0	0	0	0	0	0	0	0	0	0	0	0	0	0	0
dd161a94eb80e9feddf1581f710c306a	0	0	0	0	0	0	0	0	0	0	0	0	0	0	0	0	0	0	0	0	0	0	0	0	0	0	0	0	0	0	0	0	0	0	0	0	0	0	0	0	0	0	0	0	0	0	0	0	0
9e672bcbed39e66c675ad4a1273368b5	0	0	0	0	0	0	0	0	0	0	0	0	0	0	0	0	0	0	0	0	0	0	0	0	0	0	0	0	0	0	0	0	0	0	0	0	0	0	0	0	0	0	0	0	0	0	0	0	0
46823b3297e9ace5392712957804c473	0	0	0	0	0	0	0	0	0	0	0	0	0	0	0	0	0	0	0	0	0	0	0	0	0	0	0	0	0	0	0	0	0	0	0	0	0	0	0	0	0	0	0	0	0	0	0	0	0
4af5434d8c3c86c1e85d2455dd13d6e1	0	0	0	0	5	0	9	15	12	8	15	15	0	0	0	0	0	0	28	45	0	0	0	23	0	0	0	0	0	0	43	0	0	4	60	0	7	0	0	30	23	17	0	0	0	0	26	0	0
eda653eca22f2caafdb9a85a1c2f0ee5	0	0	0	0	0	0	0	0	0	0	0	0	0	0	0	0	0	0	0	0	0	0	0	0	0	0	0	0	0	0	0	0	0	0	0	0	0	0	0	0	0	0	0	0	0	0	0	0	0
b5b9437fe91ea89bcfccbb711ee9bfe0	0	0	0	0	0	0	0	0	0	0	0	0	0	0	0	0	0	0	0	0	0	0	0	0	0	0	0	0	0	0	0	0	0	0	0	0	0	0	0	0	0	0	0	0	0	0	0	0	0
0e9a8dcc5e499378e49ec1ddf0733112	0	0	0	0	0	0	0	0	0	8	0	0	0	0	0	0	0	0	0	0	0	0	0	13	0	0	0	0	0	0	0	0	0	0	0	0	0	0	0	0	0	0	0	0	0	0	8	0	0
a65a5fa6d26c4133ed7fb665dbaba532	0	0	0	0	0	0	0	0	0	0	0	0	0	0	0	0	0	0	0	0	0	0	0	0	0	2	0	0	0	0	0	0	0	0	0	0	0	0	0	0	0	0	0	0	0	0	0	0	0
9d03fe6d9084acf71deaa8a37fbead3a	0	0	0	0	0	0	0	0	0	0	0	0	0	0	0	0	0	0	0	0	0	0	0	0	0	0	0	0	0	0	0	0	0	0	0	0	0	0	0	0	0	0	0	0	0	0	0	0	0
e1071e2abd63b319614b8aea24d349a4	0	0	0	0	0	0	0	0	0	0	0	0	0	0	0	0	0	0	0	0	0	0	0	0	0	0	0	0	0	0	0	0	0	0	5	0	0	0	0	0	0	0	0	0	0	0	0	0	0
47293f8604a5bcb8ba3534ec7b53fa16	0	0	0	0	0	0	0	0	0	0	0	0	85	20	24	583	181	130	183	214	63	201	60	324	0	0	0	0	0	0	0	0	0	0	0	0	0	0	0	0	0	0	7	4	3	0	0	0	0
703542ea7ef3cc5cdc51f5366db3db19	0	0	0	0	0	0	0	0	0	0	0	0	0	0	0	0	0	0	0	0	0	0	0	0	96	0	213	370	146	98	219	170	189	139	722	0	0	0	0	0	0	0	0	0	0	0	0	0	0
d22623b958db4e0c45992cacca09b0ff	0	0	0	0	0	0	0	0	0	0	0	0	19	0	0	26	9	0	8	0	4	20	0	12	3875	0	1652	2842	2604	2779	1689	1024	3924	3276	22621	0	0	0	0	0	0	0	0	0	0	0	0	0	0
f3824e8252ec821a8987a6204904ec5f	0	0	0	0	0	0	0	0	0	0	0	0	0	0	0	0	0	0	0	0	0	0	0	0	0	9	0	0	0	0	0	0	0	0	0	14	15	8	11	61	82	52	107	102	46	0	0	0	0
1fbfcb7a38cab52512a6212aa3912f72	0	0	0	0	0	0	0	0	0	0	0	0	0	0	0	0	0	0	0	0	0	0	0	0	0	0	0	0	0	0	0	0	0	0	0	0	0	0	0	0	0	0	0	0	0	0	0	0	0
83803f1f5088f750be38133d278185cd	1233	1268	1865	2219	2303	1532	2403	3108	3385	4844	5165	4380	3756	1149	843	5449	3495	1897	4026	3699	1869	5251	2032	4863	19	16	6	48	12	7	78	174	30	9	226	0	33	0	0	31	28	24	33	38	12	1445	870	535	1027
29fd937aa8d6e5a115ad64e2209a9ec6	0	0	0	0	0	0	0	0	0	0	0	0	0	0	0	0	0	0	0	0	0	0	0	0	0	0	0	0	0	0	7	0	0	0	0	0	0	0	0	0	0	0	0	5	0	0	0	0	0
902dc0d73648498036c98ba72d4cab2a	0	0	0	0	0	0	0	0	0	0	0	0	0	0	0	0	0	0	0	0	0	0	0	0	0	0	0	0	0	0	0	0	0	0	0	0	0	0	0	0	0	0	0	0	0	0	0	0	0
a255b114d8e5aeef6927e05dd54f1411	0	0	0	0	0	0	0	0	0	0	0	0	0	0	0	0	0	0	0	0	0	0	0	0	0	0	0	0	0	0	0	0	0	0	0	0	0	0	0	0	0	0	0	0	0	0	0	0	0
0ce72cb3f2222077b10a09aeab862462	0	0	0	0	0	0	0	0	0	0	0	0	0	0	0	0	0	0	0	8	0	0	0	0	0	0	0	0	0	0	0	0	0	0	0	0	0	0	0	3	0	0	0	0	0	0	0	0	0
f0f4b7d199c59b9d7e4a55a7531f0057	0	0	0	0	0	0	0	0	0	0	0	0	0	0	0	0	0	0	0	0	0	0	0	0	0	0	0	0	0	0	0	0	0	0	0	0	0	0	0	0	0	0	0	0	0	0	0	0	0
a9d3a8d7e6ab34f69fa91fcce8bda39f	0	0	0	0	0	0	0	0	0	0	0	0	0	0	0	0	0	0	0	0	0	0	0	0	0	0	0	0	0	0	0	0	0	0	0	0	0	0	0	0	0	0	0	0	0	0	0	0	0
ace9f32cd620feff5301e250b022d117	0	0	0	0	0	0	0	0	0	0	0	0	0	0	0	0	0	0	0	0	0	0	0	0	0	0	0	0	0	0	0	0	0	0	0	0	0	0	0	0	0	0	0	0	0	0	0	0	0
6524dc06425b37fdc6ed50c056286432	0	0	0	0	0	0	0	0	0	0	0	0	0	0	0	0	0	0	0	0	0	0	0	0	0	0	0	0	0	0	0	0	0	0	0	0	0	0	0	0	0	0	0	0	0	0	0	0	0
99cda9596e85769348f0ce777beefdf2	0	0	0	0	0	0	0	0	0	0	0	0	0	0	0	0	0	0	0	0	0	0	0	0	0	0	0	0	0	0	0	0	0	0	0	0	0	0	0	0	0	0	0	0	0	0	0	0	0
637864d1e6ed9074504d0c10c0bd4896	0	0	0	0	0	0	0	0	0	0	0	0	0	0	0	0	0	0	0	0	0	0	0	0	0	0	0	0	0	0	0	0	0	0	0	0	0	0	0	0	0	0	0	0	0	0	0	0	0
75bbbd3ab1f4e4a47ccb90da1dc7b109	0	0	0	0	0	0	0	0	0	0	0	0	0	0	0	0	0	0	0	0	0	0	0	0	0	0	0	0	0	0	0	0	0	0	0	0	0	0	0	0	0	0	0	0	0	0	0	0	0
882e0de9056d8d06c0973aa7b116e09e	9	0	0	2	10	0	10	9	0	0	6	15	0	0	0	0	0	0	50	14	0	0	0	52	0	0	0	0	0	6	30	0	0	0	43	6	31	4	0	21	19	19	12	9	6	0	20	0	0
bc073931df610b4c23a592ffb53b2238	0	0	0	0	0	0	0	0	0	0	0	0	0	0	0	0	0	0	0	0	0	0	0	0	0	0	0	0	0	0	0	0	0	0	0	0	0	0	0	0	0	0	0	0	0	0	0	0	0
4a0680873ddd4fceb271c59ba12d2b0b	0	0	0	0	0	0	0	0	0	0	0	0	0	0	0	0	0	0	0	0	0	0	0	0	0	0	0	0	0	0	0	0	0	0	0	0	0	0	0	0	0	0	0	0	0	0	0	0	0
69df7c3a6f266c6453f7297c657aab81	0	0	0	0	0	0	0	0	0	0	0	0	0	0	0	0	0	0	0	0	0	0	0	0	0	0	0	0	0	0	0	0	0	0	0	0	0	0	0	0	0	0	0	0	0	0	0	0	0
602f5abc8bc44e305b4ef53e6b690959	0	0	0	0	0	0	0	0	0	0	0	6	0	0	0	2	0	0	0	0	0	0	0	10	0	0	0	0	0	0	0	0	0	0	0	0	0	0	0	0	0	0	0	0	0	0	0	0	0
ff6664ed565feffd5c5b2e948edc4b96	0	0	0	0	0	0	0	0	4	7	6	0	0	0	0	0	0	0	11	0	0	0	0	14	0	0	0	0	0	0	6	0	0	4	12	0	4	0	0	11	5	11	4	0	0	0	11	0	0
4272b2b7ca66ebbf0ce1a3aec22c8ede	0	0	0	0	0	0	0	0	0	0	0	0	0	0	0	0	0	0	0	0	0	0	0	0	0	0	0	0	0	0	0	0	0	0	0	0	0	0	0	0	0	0	0	0	0	0	0	0	0
bcb71eef0dcefea2fff0bc02105519eb	0	0	0	0	0	0	0	0	0	0	0	0	0	0	0	0	0	0	0	0	0	0	0	0	0	0	0	0	0	0	0	0	0	0	0	0	0	0	0	0	0	0	0	0	0	0	0	0	0
5ee06b45e3fa5b31eaa7a56cd426c874	0	0	0	0	0	0	0	0	0	0	0	0	0	0	0	0	0	0	0	0	0	0	0	0	0	0	0	0	0	0	0	0	0	0	10	0	0	0	0	0	0	0	0	0	0	0	0	0	0
65d5601a413895849358d52c2a5050f9	0	0	0	0	0	0	0	0	0	0	0	0	0	0	0	0	0	0	0	0	0	0	0	5	0	0	0	0	0	0	0	0	0	0	0	0	0	0	0	0	0	0	0	0	0	0	0	0	0
6d98b4e3ba2c8dee0d1055d505e6e704	0	0	0	0	0	0	0	0	0	0	0	0	0	0	0	0	0	0	5	0	0	0	0	0	0	0	0	0	0	0	0	0	0	0	0	0	0	0	0	0	0	0	0	0	0	0	0	0	0
c9fbe8686d5b68d311b19fc5ee9a02b4	0	0	0	0	0	0	0	0	0	0	0	0	0	0	0	0	0	0	0	0	0	0	0	0	0	0	0	0	0	0	0	0	0	0	0	0	0	0	0	0	0	0	0	0	0	0	0	0	0
b4900060b15cd3eab0697bdc00bfc33a	0	0	0	0	0	0	0	0	0	0	0	0	0	0	0	0	0	0	0	0	0	0	0	0	0	0	0	0	0	0	0	0	0	0	0	0	0	0	0	0	0	0	0	0	0	0	0	0	0
44cebc87fd231d288f54e4591955a113	0	0	0	0	0	0	0	0	0	0	0	0	0	0	0	0	0	0	0	0	0	0	0	0	0	0	0	0	0	0	0	0	0	0	0	0	0	0	0	0	0	0	0	0	0	0	0	0	0
c0b451fc4574ff5dd8c1879c251e0930	0	0	0	0	0	0	0	0	0	0	0	0	0	0	0	0	0	0	0	0	0	0	0	0	0	0	0	0	0	0	0	0	0	0	0	0	0	0	0	0	0	0	0	0	0	0	0	0	0
b07942958a8bb3ea3063ec3fe2014cbf	0	0	0	0	0	0	0	0	0	0	0	0	0	0	0	0	0	0	0	0	0	0	0	0	0	0	0	0	0	0	0	0	0	0	0	0	0	0	0	0	0	0	0	0	0	0	0	0	0
7123102b8422f453e199eab557b7c99e	0	0	0	0	0	0	0	0	0	0	0	0	0	0	0	0	0	0	0	0	0	0	0	0	0	0	0	0	0	0	0	0	0	0	0	0	0	0	0	0	5	0	0	0	0	0	0	0	0
5a9d00cee98596c1c9abaed5b0df2600	0	0	0	0	0	0	0	0	0	0	0	0	0	0	0	0	0	0	0	0	0	0	0	0	0	0	0	0	0	0	0	0	0	0	0	0	0	0	0	0	0	5	0	0	0	0	0	0	0
519b5e6761ba041bffc7f97a31e4ac4c	0	0	0	0	0	0	0	0	0	0	0	0	177	38	59	124	173	37	27	35	70	184	51	78	0	0	0	0	0	0	5	0	0	0	0	0	0	0	0	0	0	0	0	0	0	0	0	0	0
842d782b4de41bdc9c029f97269041c4	0	0	0	0	0	0	0	0	0	0	0	0	0	0	0	0	0	0	0	0	0	0	0	0	0	0	0	0	0	0	0	0	0	0	0	0	0	0	0	0	0	3	0	0	0	0	0	0	0
dd6258d05fb1c1309fdbf5b33c4a672f	0	0	0	0	0	0	0	0	0	0	0	0	291	81	89	162	184	79	25	15	86	220	112	101	0	0	0	0	0	0	6	5	0	0	11	0	0	0	0	0	0	0	0	0	0	0	0	0	0
68e6a58c0e70902e9a6da62de9a47e8a	0	0	0	0	0	0	0	0	0	0	0	0	0	0	0	0	0	0	0	0	0	0	0	0	0	0	0	0	0	0	0	0	0	0	0	0	0	0	0	0	0	0	0	0	0	0	0	0	0
4bf0922f1b71f1fbfe243272e71eab0e	27	25	27	31	33	30	20	33	49	90	56	56	0	0	0	0	0	0	0	0	0	0	0	0	0	0	0	0	0	0	0	0	0	0	0	0	0	0	0	0	0	0	0	0	0	6	10	3	14
7177c5cce0db793b50771b0b5a98aec2	0	0	0	0	0	0	0	0	0	0	0	0	0	0	0	0	0	0	0	0	0	0	0	0	65	43	39	68	82	81	101	90	113	70	608	39	85	58	25	148	123	137	170	146	175	0	0	0	0
8e42d003e9774b211aa24913e09a0a78	0	0	0	0	0	0	0	0	0	0	0	0	0	0	0	0	0	0	0	0	0	0	0	0	0	0	0	0	0	0	0	0	0	0	0	0	0	0	0	0	0	0	0	0	0	0	0	0	0
6a1c63aa2552915ba58f537192a24c7e	0	0	0	0	0	0	0	0	0	0	0	0	0	0	0	0	0	0	0	0	0	0	0	0	0	0	0	0	0	0	0	6	0	0	0	0	0	0	0	0	0	0	0	0	0	0	0	0	0
d54311984d8abb8f2dcf7979263a0c65	0	0	0	0	0	0	0	0	0	0	0	0	0	0	0	0	0	0	0	0	0	0	0	0	0	0	0	0	0	0	0	5	0	0	0	0	0	0	0	0	0	0	0	0	0	0	0	0	0
33923fc41c8746dfc637d319428b24d1	185	194	265	161	324	256	54	76	109	80	90	66	8476	2403	2704	9186	7922	2932	5051	5137	3602	8190	4735	4898	37	3763	48	57	43	51	92	192	36	26	224	1742	1331	4149	3449	5662	7494	5245	7301	8325	5169	67	17	52	40
abbb1667e71ed95e5a087a387c092197	16650	16138	22362	16572	21857	21695	8809	7748	11616	11017	11951	9830	0	0	0	0	0	0	0	0	0	0	0	0	6205	0	8862	11220	5904	7717	1127	1189	776	1025	3776	0	0	0	0	0	0	0	0	0	0	13157	7032	8791	9547
378e7d7a07ad6ae50c6e42263b4f0da0	0	0	0	0	0	0	0	0	0	0	0	0	0	0	0	0	0	0	0	0	0	0	0	0	0	0	0	0	0	0	0	0	0	0	0	0	0	0	0	0	0	0	0	0	0	0	0	0	0
464d7a8a0009db78f3ea945806fd4a7f	0	0	0	0	0	0	0	0	0	0	0	0	0	0	0	0	0	0	0	0	0	0	0	0	86	0	687	996	88	97	76	86	18	0	119	0	0	0	0	0	0	0	0	0	0	0	0	0	0
8acf804207d6146f772ffa75b5a939f7	1663	2619	4487	1126	806	874	433	718	638	330	387	321	3791	1118	981	3111	1083	2125	1915	1820	745	1690	1502	3326	0	9	0	37	0	0	64	79	17	0	126	0	14	0	0	25	14	18	14	20	11	495	537	260	1059
293b8f5aae0797f3a33b7e00413298f7	0	0	0	0	0	0	0	0	0	0	0	0	0	0	0	0	0	0	0	0	0	0	0	0	0	0	0	32	0	0	0	0	0	0	0	0	0	0	0	0	0	0	0	0	0	0	0	0	0
f56c016cac2693bd83294c10e6708c48	0	0	0	0	0	0	0	0	0	0	0	0	0	0	0	0	0	0	0	0	0	0	0	0	0	0	0	0	0	0	0	0	0	0	0	0	0	0	0	0	0	0	0	0	0	0	0	0	0
386825573fa2635eb431894f48d6aec4	0	0	0	0	0	0	0	0	0	0	0	0	0	0	0	0	0	0	0	0	0	0	0	0	0	0	0	10	9	0	0	3	14	7	2	0	0	0	0	0	0	0	0	0	0	0	0	0	0
66e85ff8507484d347b82cce9c52cbe2	1494	1551	1685	1087	1062	1257	89	97	78	190	173	165	17040	4525	5835	3475	9859	1920	1162	1106	4537	9737	4256	2781	0	18	0	0	0	0	54	68	0	0	86	0	16	0	0	20	14	17	10	25	6	1899	3052	995	1138
46cbca6e4c60af7d2ed373a922a870e7	0	0	0	0	0	0	0	0	0	0	0	0	0	0	0	0	0	0	0	0	0	0	0	0	504	0	315	386	363	528	139	169	155	152	743	0	0	0	0	0	0	0	0	0	0	0	0	0	0
4b6f17595d91e5039f2c6d9e5ac1ab06	0	0	0	0	0	0	0	0	0	0	0	0	0	0	0	0	0	0	0	0	0	0	0	0	0	3275	0	0	0	0	0	0	0	0	0	3827	2348	3743	2638	3829	4779	3649	5649	7019	3684	0	0	0	0
7ce034b6ef1c788ad5b5216f2d34c1ec	0	0	0	0	0	0	0	0	0	0	0	0	0	0	0	0	0	0	0	0	0	0	0	0	0	0	0	0	0	0	0	0	0	0	0	0	0	0	0	0	0	0	0	0	0	0	0	0	0
0d82a33422344f0165f0f62b44914931	0	0	0	0	0	0	0	0	0	0	0	0	14	6	5	64	19	9	17	8	9	14	6	41	0	0	0	0	0	0	0	0	0	0	0	0	0	0	0	0	0	0	0	0	0	0	0	0	0
3d64d44cea522dd0fb8347e130b34eee	0	0	0	0	0	0	0	0	0	0	0	0	0	0	0	0	0	0	0	0	0	0	0	0	17	0	0	18	17	15	33	0	0	0	55	0	0	0	0	0	0	0	0	0	0	0	0	0	0
47a6ce1aa537bb708d2bd0935e897b47	128	74	114	74	128	140	82	62	81	72	106	95	0	0	0	0	0	0	0	0	0	0	0	0	13	0	38	38	8	12	121	99	33	26	248	0	0	0	0	0	0	0	0	0	0	83	85	56	92
4a89ff5d909a4fae254c559caf997d91	0	0	0	0	0	0	0	0	0	0	0	0	0	0	0	0	0	0	0	0	0	0	0	0	0	169	0	0	0	0	0	0	0	0	0	314	182	225	157	576	676	511	912	1075	592	0	0	0	0
3277177efad4a21086a996e74aeb2020	0	0	0	0	0	0	0	0	0	0	0	0	0	0	0	0	0	0	0	0	0	0	0	0	0	21	0	0	0	0	0	0	0	0	0	5	20	31	28	0	0	0	0	8	0	0	0	0	0
ed490378803eee7878e83c9736d7efc9	0	0	0	0	0	0	0	0	0	0	0	0	0	0	0	0	0	0	0	0	0	0	0	0	0	0	0	0	0	0	0	0	0	0	0	0	0	0	0	0	0	0	0	0	0	0	0	0	0
ab01b08aca8ba78f2e5425dfe3e88a76	0	0	0	0	0	0	0	0	0	0	0	0	0	0	0	0	0	0	0	0	0	0	0	0	0	271	0	0	0	0	0	0	0	0	0	353	382	319	264	390	537	657	460	550	309	0	0	0	0
3b913b93f051a9ea6701ce8dc99e6e65	0	0	0	0	0	0	0	0	0	0	0	0	0	0	0	0	0	0	0	0	0	0	0	0	2450	0	2673	3482	2402	2871	258	231	335	441	1764	0	0	0	0	0	0	0	0	0	0	0	0	0	0
cf2d759ead009faad8e5b78c022b174a	0	0	0	0	0	0	0	0	0	0	0	0	0	0	0	10	0	0	0	0	0	0	0	0	0	0	0	0	0	0	0	0	0	0	0	0	0	0	0	0	0	0	0	0	0	0	0	0	0
32d2830ff5bfab86e875ff82dd227b42	0	0	0	0	0	0	0	0	0	0	0	0	410	107	137	634	331	168	200	189	103	351	127	568	0	0	0	0	0	0	0	0	0	0	0	0	0	0	0	0	0	0	0	0	0	0	0	0	0
6af663211083d2bb685c8a6c89b0b5e8	0	0	0	0	0	0	0	0	0	0	0	0	0	0	0	0	0	0	0	0	0	0	0	0	0	0	1	0	0	0	0	0	2	7	0	0	0	0	0	0	0	0	0	0	0	0	0	0	0
7cf00a42d4b5f589682317ddf612c960	0	0	0	0	0	0	0	0	0	0	0	0	0	0	0	0	0	0	0	0	0	0	0	0	38	0	52	74	48	46	0	0	0	0	29	0	0	0	0	0	0	0	0	0	0	0	0	0	0
c641a1a3686dae2d4c43170613ade725	0	0	0	0	0	0	0	0	0	0	0	0	0	0	0	0	0	0	0	0	0	0	0	0	0	0	0	0	0	0	0	0	0	0	0	0	0	0	0	0	0	0	0	0	0	0	0	0	0
54ae6545293ded0967384ed5019181e1	810	690	772	367	544	550	39	29	36	63	82	86	0	0	0	0	0	0	0	0	0	0	0	0	0	0	0	0	0	0	0	0	0	0	0	0	0	0	0	0	0	0	0	0	0	206	246	102	127
d3215fa0279fdeccd1a0fd1e5896d970	0	0	0	0	0	0	0	0	0	0	0	0	55	15	14	628	133	110	304	216	61	157	57	366	0	0	0	0	0	0	0	0	0	0	0	0	0	0	0	0	0	0	0	0	0	0	0	0	0
e5dfd9a8935df533e92afdfe6861adc1	0	0	0	0	0	0	0	0	0	7	0	0	0	0	0	0	0	0	0	0	0	0	0	0	0	0	0	0	0	0	0	0	0	0	0	0	0	0	0	0	0	0	0	0	0	0	0	0	0
57d5170e0280208fc73c76a7dd0a57ab	0	0	0	0	0	0	0	0	0	0	0	0	0	0	0	0	0	0	0	0	0	0	0	0	0	0	0	0	0	0	0	0	0	0	0	0	0	0	0	0	0	0	0	0	0	0	0	0	0
eab1706e57a19a653991bd7bc4973f53	137	312	475	299	204	219	106	257	408	285	100	98	0	0	0	0	0	0	0	0	0	0	0	0	22	0	0	26	27	40	0	27	0	0	65	0	0	0	0	0	0	0	0	0	0	102	59	67	92
283b83c30862c1251899ca28ed655f4f	0	0	0	0	0	0	0	0	0	0	0	0	0	0	0	0	0	0	0	0	0	0	0	0	251	0	200	321	236	230	28	43	52	44	131	0	0	0	0	0	0	0	0	0	0	0	0	0	0
e975ef9f3b3b70494daa054a644d4aa5	0	0	0	0	0	0	0	0	0	0	0	0	0	0	0	26	0	0	0	0	0	0	0	0	0	0	0	0	0	0	0	0	0	0	0	0	0	0	0	0	0	0	0	0	0	0	0	0	0
21fba42bea27f4330f1b4b9da2e5d004	405	329	476	556	683	746	337	261	348	569	637	618	0	0	0	0	0	0	0	0	0	0	0	0	0	0	0	0	0	0	0	0	0	0	0	0	0	0	0	0	0	0	0	0	0	96	60	63	114
73933ddfa8aaeb60dfce32e4416eebfd	0	0	0	0	0	0	0	0	0	0	0	0	0	0	0	0	0	0	0	0	0	0	0	0	0	0	0	0	0	0	0	0	0	0	0	0	0	0	0	0	0	0	0	0	0	0	0	0	0
797c1707475981990de5916593bce6b6	0	0	0	0	0	0	0	0	0	0	0	0	0	0	0	0	0	0	0	0	0	0	0	0	0	133	0	0	0	0	0	0	0	0	0	59	180	111	88	0	101	130	0	109	54	0	0	0	0
f19473db67376f3bbed2b1f8a70f8a72	0	0	0	0	0	0	0	0	0	0	0	0	0	0	0	0	0	0	0	0	0	0	0	0	3263	0	2193	2864	3284	4135	422	414	708	781	3768	0	0	0	0	0	0	0	0	0	0	0	0	0	0
4240f3a1eb629d024c3732781804ef27	0	0	0	0	0	0	0	0	0	0	0	0	15	7	10	55	38	14	34	37	24	40	19	48	0	0	0	0	0	0	0	0	0	0	0	0	0	0	0	0	0	0	0	0	0	0	0	0	0
2e36cc26fe646bb7d1b8773d63a595ca	0	0	0	0	0	0	0	0	0	0	0	0	0	0	0	0	0	0	0	0	0	0	0	0	0	0	0	0	0	0	0	0	0	0	0	0	0	0	0	0	0	0	0	0	0	0	0	0	0
c90c7771fa876307cee08a7a1e5a201d	0	0	0	0	0	0	0	0	0	0	0	0	0	0	0	0	0	0	0	0	0	0	0	0	0	0	0	0	0	0	0	0	0	0	0	0	0	0	0	0	0	0	0	0	0	0	0	0	0
[truncated: 71 more columns]

## Sheet: S.File_2_ASVs_after_cutoff
	20 °C																																													26 °C
	CCMP1529												CCMP2811												CCMP697										CCMP698											CCMP1529
	FL						PA						FL						PA						FL					PA					FL					PA						FL
	EXP			STAT			EXP			STAT			EXP			STAT			EXP			STAT			EXP		STAT			EXP		STAT			EXP			STAT		EXP			STAT			EXP			STAT
	1529-0.22um-exp-3a	1529-0.22um-exp-3b	1529-0.22um-exp-3c	1529-0.22um-stat-3a	1529-0.22um-stat-3b	1529-0.22um-stat-3c	1529-3um-exp-3a	1529-3um-exp-3b	1529-3um-exp-3c	1529-3um-stat-3a	1529-3um-stat-3b	1529-3um-stat-3c	1529-26C-0.22um-exp-3a	1529-26C-0.22um-exp-3b	1529-26C-0.22um-exp-3c	1529-26C-0.22um-stat-3a	1529-26C-0.22um-stat-3b	1529-26C-0.22um-stat-3c	1529-26C-3um-exp-3a	1529-26C-3um-exp-3b	1529-26C-3um-exp-3c	1529-26C-3um-stat-3a	1529-26C-3um-stat-3b	1529-26C-3um-stat-3c	2811-0.22um-exp-3a	2811-0.22um-exp-3b	2811-0.22um-exp-3c	2811-0.22um-stat-3a	2811-0.22um-stat-3b	2811-0.22um-stat-3c	2811-3um-exp-3a	2811-3um-exp-3b	2811-3um-exp-3c	2811-3um-stat-3a	2811-3um-stat-3b	2811-3um-stat-3c	2811-26C-0.22um-exp-3a	2811-26C-0.22um-exp-3b	2811-26C-0.22um-exp-3c	2811-26C-0.22um-stat-3a	2811-26C-0.22um-stat-3b	2811-26C-0.22um-stat-3c	2811-26C-3um-exp-3a	2811-26C-3um-exp-3b	2811-26C-3um-exp-3c	2811-26C-3um-stat-3a	2811-26C-3um-stat-3b	2811-26C-3um-stat-3c	2811-30.20C-0.22um-stat-3a
abbb1667e71ed95e5a087a387c092197	16650	16138	22362	16572	21857	21695	8809	7748	11616	11017	11951	9830	13157	7032	8791	9547	15730	8908	6456	5344	5525	3810	3979	4711	0	0	0	0	0	0	0	0	0	0	0	0	0	0	0	0	0	0	0	0	0	0	0	0	0
83803f1f5088f750be38133d278185cd	1233	1268	1865	2219	2303	1532	2403	3108	3385	4844	5165	4380	1445	870	535	1027	2064	1438	2257	1568	1968	3219	3267	3615	3756	1149	843	5449	3495	1897	4026	3699	1869	5251	2032	4863	243	269	205	10483	370	553	990	792	971	875	542	983	468
8acf804207d6146f772ffa75b5a939f7	1663	2619	4487	1126	806	874	433	718	638	330	387	321	495	537	260	1059	1597	1006	259	165	311	1994	1117	1309	3791	1118	981	3111	1083	2125	1915	1820	745	1690	1502	3326	680	838	587	34771	1006	1027	1087	693	999	2699	1569	2215	982
66e85ff8507484d347b82cce9c52cbe2	1494	1551	1685	1087	1062	1257	89	97	78	190	173	165	1899	3052	995	1138	2416	1289	515	301	518	555	636	656	17040	4525	5835	3475	9859	1920	1162	1106	4537	9737	4256	2781	5082	5576	3695	81714	3767	5934	833	714	1171	1763	1430	1959	5391
21fba42bea27f4330f1b4b9da2e5d004	405	329	476	556	683	746	337	261	348	569	637	618	96	60	63	114	174	114	66	40	68	58	80	82	0	0	0	0	0	0	0	0	0	0	0	0	0	0	0	0	0	0	0	0	0	0	0	0	0
b434f4c6ac3b9491e46b8ee0d4150f5e	310	245	420	180	201	171	402	498	490	231	287	265	284	167	115	137	293	124	143	174	117	81	76	52	0	0	0	0	10	0	6	21	7	11	0	8	0	0	0	18	0	3	2	0	0	0	0	5	0
2d05b66143f31175c4d6c3eeadc010d2	141	32	39	31	184	106	360	184	162	284	280	399	0	1107	48	0	0	0	592	275	941	0	0	243	0	39	23	0	0	0	1438	716	47	0	0	1340	0	0	0	934	40	0	0	2	1441	28	38	0	0
54ae6545293ded0967384ed5019181e1	810	690	772	367	544	550	39	29	36	63	82	86	206	246	102	127	181	120	61	0	43	33	36	55	0	0	0	0	0	0	0	0	0	0	0	0	0	0	0	0	0	0	0	0	0	0	0	0	0
bb039a28365f1e3c2c9a65ddb9fa5cf5	274	184	408	185	112	196	178	86	148	74	155	151	144	168	66	290	458	310	241	95	245	234	259	462	0	0	0	0	0	0	0	0	0	0	0	0	0	0	0	0	0	0	0	0	0	0	0	0	0
69bfc840c6207d6670e7aa72b240c3fe	279	154	381	28	39	45	913	841	789	70	207	171	23	14	18	54	161	76	38	40	38	62	28	52	0	0	0	0	0	0	0	0	0	0	0	0	0	0	0	0	0	0	0	0	0	0	0	0	0
eab1706e57a19a653991bd7bc4973f53	137	312	475	299	204	219	106	257	408	285	100	98	102	59	67	92	127	75	66	44	28	36	52	46	0	0	0	0	0	0	0	0	0	0	0	0	0	0	0	0	0	0	0	0	0	0	0	0	0
80cda67776eb72a8fcd5f4331f0874b8	247	172	397	75	110	126	55	126	105	41	91	82	206	204	115	52	112	57	107	49	159	111	125	141	0	0	0	0	0	0	0	0	0	0	0	0	0	0	0	0	0	0	0	0	0	0	0	0	0
abd2b3324230eb6b11ddf0a9e49df570	412	252	341	168	242	333	16	10	22	30	72	54	154	171	86	113	208	100	53	30	61	38	27	44	0	0	0	0	0	0	0	0	0	0	0	0	0	0	0	0	0	0	0	0	0	0	0	0	0
a4b308edec83009e3b9fec53f4f420f9	163	231	302	32	42	66	409	248	514	155	169	245	74	57	32	7	0	9	88	58	96	19	4	13	0	0	0	0	0	0	0	0	0	0	0	0	0	0	0	0	0	0	0	0	0	0	0	0	0
33923fc41c8746dfc637d319428b24d1	185	194	265	161	324	256	54	76	109	80	90	66	67	17	52	40	63	36	10	0	9	4	2	38	8476	2403	2704	9186	7922	2932	5051	5137	3602	8190	4735	4898	1840	1934	1108	28590	1288	1765	1806	1581	2093	1253	823	1347	1489
47a6ce1aa537bb708d2bd0935e897b47	128	74	114	74	128	140	82	62	81	72	106	95	83	85	56	92	149	87	88	47	48	56	43	62	0	0	0	0	0	0	0	0	0	0	0	0	0	0	0	0	0	0	0	0	0	0	0	0	0
a0f65691fe0f63902306b39a88d3faa2	13	11	14	8	36	24	55	32	30	52	67	82	0	253	7	0	0	0	89	94	129	0	0	48	0	0	3	0	0	0	235	188	9	0	0	159	0	0	0	201	12	0	0	0	251	9	3	0	0
6942e0663ba4172bafc8836a821c0437	59	48	36	40	26	59	144	195	187	64	64	106	0	0	0	0	0	0	0	0	0	0	0	0	19483	7321	8602	21659	20721	9734	4290	4369	13627	21527	12081	17802	6718	7241	4420	113452	4850	7752	2536	2366	2895	6445	3578	6125	7197
ba8f8478ff34b713883204780a8871bb	15	0	0	4	46	17	41	18	23	37	38	30	0	278	10	0	0	0	136	80	136	0	0	38	0	5	0	0	0	0	159	123	6	0	0	104	0	0	0	225	4	0	0	0	197	0	0	0	0
4bf0922f1b71f1fbfe243272e71eab0e	27	25	27	31	33	30	20	33	49	90	56	56	6	10	3	14	32	14	31	11	37	46	65	76	0	0	0	0	0	0	0	0	0	0	0	0	0	0	0	0	0	0	0	0	0	0	0	0	0
5f2bff2106d21c9cbeee4226aa62de19	50	37	56	43	41	60	28	29	34	26	45	35	11	20	14	38	66	32	5	8	14	21	14	21	0	0	0	0	0	0	0	0	0	0	0	0	0	0	0	0	0	0	0	0	0	0	0	0	0
5a038bf076f4eccf24e57b1b8579f566	0	11	0	4	10	12	19	12	13	8	24	24	0	48	4	0	0	0	30	25	51	0	0	11	0	0	0	0	0	0	59	79	0	0	0	48	0	0	0	0	0	0	0	0	0	0	0	0	0
4af5434d8c3c86c1e85d2455dd13d6e1	0	0	0	0	5	0	9	15	12	8	15	15	0	26	0	0	0	0	30	22	25	0	0	12	0	0	0	0	0	0	28	45	0	0	0	23	0	0	0	0	0	0	0	0	0	0	0	0	0
9aea7042058082786d079ae379066fbf	0	0	0	0	15	0	6	3	5	9	5	9	0	70	0	0	0	0	23	4	13	0	0	9	0	5	0	0	0	0	100	6	0	0	0	61	0	0	0	0	0	0	0	0	0	0	0	0	0
882e0de9056d8d06c0973aa7b116e09e	9	0	0	2	10	0	10	9	0	0	6	15	0	20	0	0	0	0	21	14	23	0	0	10	0	0	0	0	0	0	50	14	0	0	0	52	0	0	0	0	0	0	0	0	0	0	0	0	0
a594a2db0ceea408a3931a4465c05420	4	0	0	3	6	0	5	7	0	4	7	10	0	30	0	0	0	0	13	10	27	0	0	10	0	0	0	0	0	0	35	35	0	0	0	20	0	0	0	0	0	0	0	0	0	0	0	0	0
76ae1cf252c043e4e446310b2287b209	0	0	0	0	3	0	0	16	11	0	0	11	0	14	0	0	0	0	12	0	22	0	0	9	0	4	0	0	0	0	35	14	0	0	0	18	0	0	0	0	0	0	0	0	0	0	0	0	0
e262597dc2bc272499094c1c2fec3f55	5	0	0	3	5	4	2	3	3	7	5	11	0	10	0	0	0	0	11	0	14	0	0	6	0	0	0	0	0	0	50	7	0	0	0	24	0	0	0	0	0	0	0	0	0	0	0	0	0
00713acdc5483c168999109394c7cff7	0	0	0	0	0	4	0	0	0	17	11	0	0	0	0	0	0	0	0	0	0	0	0	0	0	0	0	0	0	0	0	0	0	0	0	0	0	0	0	0	0	0	0	0	0	0	0	0	0
a8bd3dcbf75679761856da5a6c74e78f	0	0	0	0	0	0	0	0	0	0	0	0	0	13	0	0	0	0	10	9	14	0	0	0	0	0	0	0	0	0	9	16	0	0	0	0	0	0	0	0	0	0	0	0	0	0	0	0	0
ff6664ed565feffd5c5b2e948edc4b96	0	0	0	0	0	0	0	0	4	7	6	0	0	11	0	0	0	0	8	0	12	0	0	0	0	0	0	0	0	0	0	0	0	0	0	0	0	0	0	0	0	0	0	0	0	0	0	0	0
69eba855e45cc168dfbaf5319c8131f2	0	0	0	0	0	0	0	0	0	0	0	0	0	10	0	0	0	0	0	12	11	0	0	5	0	0	0	0	0	0	19	60	0	0	0	0	0	0	0	0	0	0	0	0	0	0	0	0	0
55b783ccc099c106720743decc0ac60b	0	6	0	0	0	0	0	16	9	0	0	5	0	0	0	0	0	0	0	0	0	0	0	0	209	68	77	1701	637	162	248	255	241	959	84	1021	34	41	21	943	25	43	26	13	31	42	29	56	0
61500f4544a07d64c6d53550edfd4af0	0	0	0	0	0	0	0	0	0	0	0	0	3	0	0	0	0	0	8	0	5	0	0	8	0	0	0	0	0	0	0	0	0	0	0	0	0	0	0	0	0	0	0	0	0	0	0	0	0
a2cbb8b0ab8b61d19c07fe8efcf32550	0	0	0	0	0	2	0	0	0	0	6	7	0	0	0	0	0	0	0	0	0	0	0	0	0	0	0	0	0	0	7	11	0	0	0	6	0	0	0	0	0	0	0	0	0	0	0	0	0
ea625092a474f80e19dcf2896f2a93f5	0	0	0	0	0	0	0	0	0	0	5	14	0	0	0	0	0	0	0	0	0	0	0	0	0	0	0	0	0	0	0	0	0	0	0	0	0	0	0	0	0	0	0	0	0	0	0	0	0
e0a4791fb1387e978686b34660b567e4	0	0	0	0	0	0	0	0	0	0	5	4	0	0	0	0	0	0	0	0	0	0	0	0	0	0	0	0	0	0	0	0	0	0	0	0	0	0	0	0	0	0	0	0	0	0	0	0	0
d3215fa0279fdeccd1a0fd1e5896d970	0	0	0	0	0	0	0	0	0	0	0	0	0	0	0	0	0	0	0	0	0	0	0	0	55	15	14	628	133	110	304	216	61	157	57	366	32	28	11	1002	32	51	182	173	186	83	56	136	148
32d2830ff5bfab86e875ff82dd227b42	0	0	0	0	0	0	0	0	0	0	0	0	0	0	0	0	0	0	0	0	0	0	0	0	410	107	137	634	331	168	200	189	103	351	127	568	114	99	71	1615	85	135	92	60	103	137	89	143	58
dd6258d05fb1c1309fdbf5b33c4a672f	0	0	0	0	0	0	0	0	0	0	0	0	0	0	0	0	0	0	0	0	0	0	0	0	291	81	89	162	184	79	25	15	86	220	112	101	123	130	75	2105	110	162	14	9	16	64	63	76	99
0d82a33422344f0165f0f62b44914931	0	0	0	0	0	0	0	0	0	0	0	0	0	0	0	0	0	0	0	0	0	0	0	0	14	6	5	64	19	9	17	8	9	14	6	41	22	24	12	3553	52	73	50	39	64	225	81	65	7
4240f3a1eb629d024c3732781804ef27	0	0	0	0	0	0	0	0	0	0	0	0	0	0	0	0	0	0	0	0	0	0	0	0	15	7	10	55	38	14	34	37	24	40	19	48	60	68	37	1102	58	92	143	106	128	40	49	61	164
47293f8604a5bcb8ba3534ec7b53fa16	0	0	0	0	0	0	0	0	0	0	0	0	0	0	0	0	0	0	0	0	0	0	0	0	85	20	24	583	181	130	183	214	63	201	60	324	27	25	21	472	25	47	57	67	73	37	24	63	107
772e98b28855d866a6214bf2e18aed65	0	0	0	0	0	0	0	0	0	0	0	0	0	0	0	0	0	0	0	0	0	0	0	0	154	48	35	29	92	9	36	23	38	117	28	30	88	94	57	553	18	74	0	7	4	10	7	20	46
519b5e6761ba041bffc7f97a31e4ac4c	0	0	0	0	0	0	0	0	0	0	0	0	0	0	0	0	0	0	0	0	0	0	0	0	177	38	59	124	173	37	27	35	70	184	51	78	19	12	10	162	7	14	0	0	0	5	8	7	7
011bce143193e1f2b407acfedf875fb8	0	0	0	0	0	0	0	0	0	0	0	0	0	0	0	0	0	0	0	0	0	0	0	0	42	13	16	10	60	9	0	9	13	51	20	19	0	0	0	0	0	0	0	0	0	0	0	0	0
d22623b958db4e0c45992cacca09b0ff	0	0	0	0	0	0	0	0	0	0	0	0	0	0	0	0	0	0	0	0	0	0	0	0	19	0	0	26	9	0	8	0	4	20	0	12	0	4	0	56	0	5	3	0	0	5	0	7	0
f56c016cac2693bd83294c10e6708c48	0	0	0	0	0	0	0	0	0	0	0	0	0	0	0	0	0	0	0	0	0	0	0	0	0	0	0	0	0	0	0	0	0	0	0	0	0	0	0	0	0	0	0	0	0	0	0	0	32
59c46f3998718cbfba2f809f1322ec93	0	0	0	0	0	0	0	0	0	0	0	0	0	0	0	0	0	0	0	0	0	0	0	0	0	0	0	0	0	0	6	8	0	0	0	9	0	0	0	0	0	0	0	0	0	0	0	0	0
7fc9d702ba352d52e7931c790a577f39	0	0	0	0	0	0	0	0	0	0	0	0	0	0	0	0	0	0	0	0	0	0	0	0	0	0	0	0	0	0	0	0	0	0	0	0	0	0	0	0	0	0	0	0	0	0	0	0	0
8e42d003e9774b211aa24913e09a0a78	0	0	0	0	0	0	0	0	0	0	0	0	0	0	0	0	0	0	0	0	0	0	0	0	0	0	0	0	0	0	0	0	0	0	0	0	0	0	0	0	0	0	0	0	0	0	0	0	10
87ec65202e592d81d47b66d1484732df	0	0	0	0	0	0	0	0	0	0	0	0	0	0	0	0	0	0	0	0	0	0	0	0	0	0	0	0	0	0	0	0	0	0	0	0	0	0	0	0	0	0	0	0	0	0	0	0	0
7783b2a7d7f86bbe4da5e31b570b6f5d	0	0	0	0	0	0	0	0	0	0	0	0	0	0	0	0	0	0	0	0	0	0	0	0	0	0	0	0	0	0	0	0	0	0	0	0	0	0	0	0	0	0	0	0	0	0	0	0	0
ec3c898f3086b2598aff19f11d99b2c6	0	0	0	0	0	0	0	0	0	0	0	0	0	0	0	0	0	0	0	0	0	0	0	0	0	0	0	0	0	0	6	8	0	0	0	0	0	0	0	0	0	0	0	0	0	0	0	0	0
39bf64c33eb7e375663d0672c1f6e68c	0	0	0	0	0	0	0	0	0	0	0	0	0	0	0	0	0	0	0	0	0	0	0	0	0	0	0	0	0	0	0	0	0	0	0	0	0	0	0	0	0	0	0	0	0	0	0	0	0
9e672bcbed39e66c675ad4a1273368b5	0	0	0	0	0	0	0	0	0	0	0	0	0	0	0	0	0	0	0	0	0	0	0	0	0	0	0	0	0	0	0	0	0	0	0	0	0	0	0	0	0	0	0	0	0	0	0	0	0
eda653eca22f2caafdb9a85a1c2f0ee5	0	0	0	0	0	0	0	0	0	0	0	0	0	0	0	0	0	0	0	0	0	0	0	0	0	0	0	0	0	0	0	0	0	0	0	0	0	0	0	0	0	0	0	0	0	0	0	0	0
97d59806ef2fe2e6698c6a69349571e5	0	0	0	0	0	0	0	0	0	0	0	0	0	0	0	0	0	0	0	0	0	0	0	0	0	0	0	0	0	0	0	0	0	0	0	0	0	0	0	0	0	0	0	0	0	0	0	0	0
e36c5763b37099f00a939d55c6cf7ca1	0	0	0	0	0	0	0	0	0	0	0	0	0	0	0	0	0	0	0	0	0	0	0	0	0	0	0	0	0	0	0	0	0	0	0	0	0	0	0	0	0	0	0	0	0	0	0	0	0
29fd937aa8d6e5a115ad64e2209a9ec6	0	0	0	0	0	0	0	0	0	0	0	0	0	0	0	0	0	0	0	0	0	0	0	0	0	0	0	0	0	0	0	0	0	0	0	0	0	0	0	0	0	0	0	0	0	0	0	0	0
61880d9ae6e536bd1b5b8acc604df4c8	0	0	0	0	0	0	0	0	0	0	0	0	0	0	0	0	0	0	0	0	0	0	0	0	0	0	0	0	0	0	0	0	0	0	0	0	0	0	0	0	0	0	0	0	0	0	0	0	0
5ce148f3a18e9afb780a5588c4493517	0	0	0	0	0	0	0	0	0	0	0	0	0	0	0	0	0	0	0	0	0	0	0	0	0	0	0	0	0	0	0	0	0	0	0	0	0	0	0	0	0	0	0	0	0	0	0	0	0
836b7e95578200f8242afd9399056e74	0	0	0	0	0	0	0	0	0	0	0	0	0	0	0	0	0	0	0	0	0	0	0	0	0	0	0	0	0	0	0	0	0	0	0	0	0	0	0	0	0	0	0	0	0	0	0	0	0
f19473db67376f3bbed2b1f8a70f8a72	0	0	0	0	0	0	0	0	0	0	0	0	0	0	0	0	0	0	0	0	0	0	0	0	0	0	0	0	0	0	0	0	0	0	0	0	0	0	0	0	0	0	0	0	0	0	0	0	0
3b913b93f051a9ea6701ce8dc99e6e65	0	0	0	0	0	0	0	0	0	0	0	0	0	0	0	0	0	0	0	0	0	0	0	0	0	0	0	0	0	0	0	0	0	0	0	0	0	0	0	0	0	0	0	0	0	0	0	0	0
464d7a8a0009db78f3ea945806fd4a7f	0	0	0	0	0	0	0	0	0	0	0	0	0	0	0	0	0	0	0	0	0	0	0	0	0	0	0	0	0	0	0	0	0	0	0	0	0	0	0	0	0	0	0	0	0	0	0	0	0
f90e9a2e26620136e6994f1ff6ebab3e	0	0	0	0	0	0	0	0	0	0	0	0	0	0	0	0	0	0	0	0	0	0	0	0	0	0	0	0	0	0	0	0	0	0	0	0	0	0	0	0	0	0	0	0	0	0	0	0	0
1abbb597ba761732401f12dc0052d1ef	0	0	0	0	0	0	0	0	0	0	0	0	0	0	0	0	0	0	0	0	0	0	0	0	0	0	0	0	0	0	0	0	0	0	0	0	0	0	0	0	0	0	0	0	0	0	0	0	0
dffa403686ca3454e4d3bc39aa918dfd	0	0	0	0	0	0	0	0	0	0	0	0	0	0	0	0	0	0	0	0	0	0	0	0	0	0	0	0	0	0	0	0	0	0	0	0	0	0	0	0	0	0	0	0	0	0	0	0	0
3d64d44cea522dd0fb8347e130b34eee	0	0	0	0	0	0	0	0	0	0	0	0	0	0	0	0	0	0	0	0	0	0	0	0	0	0	0	0	0	0	0	0	0	0	0	0	0	0	0	0	0	0	0	0	0	0	0	0	0
46cbca6e4c60af7d2ed373a922a870e7	0	0	0	0	0	0	0	0	0	0	0	0	0	0	0	0	0	0	0	0	0	0	0	0	0	0	0	0	0	0	0	0	0	0	0	0	0	0	0	0	0	0	0	0	0	0	0	0	0
703542ea7ef3cc5cdc51f5366db3db19	0	0	0	0	0	0	0	0	0	0	0	0	0	0	0	0	0	0	0	0	0	0	0	0	0	0	0	0	0	0	0	0	0	0	0	0	0	0	0	0	0	0	0	0	0	0	0	0	0
467f8a75caf25b0dfe17aa6c3779f90a	0	0	0	0	0	0	0	0	0	0	0	0	0	0	0	0	0	0	0	0	0	0	0	0	0	0	0	0	0	0	0	0	0	0	0	0	0	0	0	0	0	0	0	0	0	0	0	0	0
a2b73c414910bf63bc8b9b0694dbab7d	0	0	0	0	0	0	0	0	0	0	0	0	0	0	0	0	0	0	0	0	0	0	0	0	0	0	0	0	0	0	0	0	0	0	0	0	0	0	0	0	0	0	0	0	0	0	0	0	0
4aa8c3ec9dc36bb040cb4edf9292be21	0	0	0	0	0	0	0	0	0	0	0	0	0	0	0	0	0	0	0	0	0	0	0	0	0	0	0	0	0	0	0	0	0	0	0	0	0	0	0	0	0	0	0	0	0	0	0	0	0
7177c5cce0db793b50771b0b5a98aec2	0	0	0	0	0	0	0	0	0	0	0	0	0	0	0	0	0	0	0	0	0	0	0	0	0	0	0	0	0	0	0	0	0	0	0	0	0	0	0	0	0	0	0	0	0	0	0	0	0
283b83c30862c1251899ca28ed655f4f	0	0	0	0	0	0	0	0	0	0	0	0	0	0	0	0	0	0	0	0	0	0	0	0	0	0	0	0	0	0	0	0	0	0	0	0	0	0	0	0	0	0	0	0	0	0	0	0	0
7cf00a42d4b5f589682317ddf612c960	0	0	0	0	0	0	0	0	0	0	0	0	0	0	0	0	0	0	0	0	0	0	0	0	0	0	0	0	0	0	0	0	0	0	0	0	0	0	0	0	0	0	0	0	0	0	0	0	0
a6297e9fb265beb1594cd3c09aded0cc	0	0	0	0	0	0	0	0	0	0	0	0	0	0	0	0	0	0	0	0	0	0	0	0	0	0	0	0	0	0	0	0	0	0	0	0	0	0	0	0	0	0	0	0	0	0	0	0	0
d16302bbd739ffc628c49803b25c8f6e	0	0	0	0	0	0	0	0	0	0	0	0	0	0	0	0	0	0	0	0	0	0	0	0	0	0	0	0	0	0	0	0	0	0	0	0	0	0	0	0	0	0	0	0	0	0	0	0	0
b5b9437fe91ea89bcfccbb711ee9bfe0	0	0	0	0	0	0	0	0	0	0	0	0	0	0	0	0	0	0	0	0	0	0	0	0	0	0	0	0	0	0	0	0	0	0	0	0	0	0	0	0	0	0	0	0	0	0	0	0	0
fe1ae64711906e86982881371f65829b	0	0	0	0	0	0	0	0	0	0	0	0	0	0	0	0	0	0	0	0	0	0	0	0	0	0	0	0	0	0	0	0	0	0	0	0	0	0	0	0	0	0	0	0	0	0	0	0	0
b4f2b6eaa30d6bd075aabf3018752ea6	0	0	0	0	0	0	0	0	0	0	0	0	0	0	0	0	0	0	0	0	0	0	0	0	0	0	0	0	0	0	0	0	0	0	0	0	0	0	0	0	0	0	0	0	0	0	0	0	0
e0836d7bf9846895e73af568f6c7ed08	0	0	0	0	0	0	0	0	0	0	0	0	0	0	0	0	0	0	0	0	0	0	0	0	0	0	0	0	0	0	0	0	0	0	0	0	0	0	0	0	0	0	0	0	0	0	0	0	0
85d2060c6da539689b4e0991077a5428	0	0	0	0	0	0	0	0	0	0	0	0	0	0	0	0	0	0	0	0	0	0	0	0	0	0	0	0	0	0	0	0	0	0	0	0	0	0	0	0	0	0	0	0	0	0	0	0	0
5a9d00cee98596c1c9abaed5b0df2600	0	0	0	0	0	0	0	0	0	0	0	0	0	0	0	0	0	0	0	0	0	0	0	0	0	0	0	0	0	0	0	0	0	0	0	0	0	0	0	0	0	0	0	0	0	0	0	0	0
0e9a8dcc5e499378e49ec1ddf0733112	0	0	0	0	0	0	0	0	0	0	0	0	0	0	0	0	0	0	0	0	0	0	0	0	0	0	0	0	0	0	0	0	0	0	0	0	0	0	0	0	0	0	0	0	0	0	0	0	0
eec25b8bfc1eaf1f354bb270dd86e22e	0	0	0	0	0	0	0	0	0	0	0	0	0	0	0	0	0	0	0	0	0	0	0	0	0	0	0	0	0	0	0	0	0	0	0	0	0	0	0	0	0	0	0	0	0	0	0	0	0
e43ef0f9d06396eb1da5c379bbb5d3e1	0	0	0	0	0	0	0	0	0	0	0	0	0	0	0	0	0	0	0	0	0	0	0	0	0	0	0	0	0	0	0	0	0	0	0	0	0	0	0	0	0	0	0	0	0	0	0	0	0
602f5abc8bc44e305b4ef53e6b690959	0	0	0	0	0	0	0	0	0	0	0	0	0	0	0	0	0	0	0	0	0	0	0	0	0	0	0	0	0	0	0	0	0	0	0	0	0	0	0	0	0	0	0	0	0	0	0	0	0
eb41af02b18dc957ef593cfd11261be5	0	0	0	0	0	0	0	0	0	0	0	0	0	0	0	0	0	0	0	0	0	0	0	0	0	0	0	0	0	0	0	0	0	0	0	0	0	0	0	0	0	0	0	0	0	0	0	0	0
393771342e9f75ab65e2d1ace3de5d2b	0	0	0	0	0	0	0	0	0	0	0	0	0	0	0	0	0	0	0	0	0	0	0	0	0	0	0	0	0	0	0	0	0	0	0	0	0	0	0	0	0	0	0	0	0	0	0	0	0
293b8f5aae0797f3a33b7e00413298f7	0	0	0	0	0	0	0	0	0	0	0	0	0	0	0	0	0	0	0	0	0	0	0	0	0	0	0	0	0	0	0	0	0	0	0	0	0	0	0	0	0	0	0	0	0	0	0	0	0
0c62db8d6dab6e3b6dc7e585719b7a74	0	0	0	0	0	0	0	0	0	0	0	0	0	0	0	0	0	0	0	0	0	0	0	0	0	0	0	0	0	0	0	0	0	0	0	0	0	0	0	0	0	0	0	0	0	0	0	0	0
5441bf2a859d6831612daa777f982d82	0	0	0	0	0	0	0	0	0	0	0	0	0	0	0	0	0	0	0	0	0	0	0	0	0	0	0	0	0	0	0	0	0	0	0	0	0	0	0	0	0	0	0	0	0	0	0	0	0
7123102b8422f453e199eab557b7c99e	0	0	0	0	0	0	0	0	0	0	0	0	0	0	0	0	0	0	0	0	0	0	0	0	0	0	0	0	0	0	0	0	0	0	0	0	0	0	0	0	0	0	0	0	0	0	0	0	0
7789b0c85292aa7d0721629c5fde46ad	0	0	0	0	0	0	0	0	0	0	0	0	0	0	0	0	0	0	0	0	0	0	0	0	0	0	0	0	0	0	0	0	0	0	0	0	0	0	0	0	0	0	0	0	0	0	0	0	0
68e6a58c0e70902e9a6da62de9a47e8a	0	0	0	0	0	0	0	0	0	0	0	0	0	0	0	0	0	0	0	0	0	0	0	0	0	0	0	0	0	0	0	0	0	0	0	0	0	0	0	0	0	0	0	0	0	0	0	0	0
70ebcfc721b6d49c257a139bc20a3d59	0	0	0	0	0	0	0	0	0	0	0	0	0	0	0	0	0	0	0	0	0	0	0	0	0	0	0	0	0	0	0	0	0	0	0	0	0	0	0	0	0	0	0	0	0	0	0	0	0
65d5601a413895849358d52c2a5050f9	0	0	0	0	0	0	0	0	0	0	0	0	0	0	0	0	0	0	0	0	0	0	0	0	0	0	0	0	0	0	0	0	0	0	0	0	0	0	0	0	0	0	0	0	0	0	0	0	0
386825573fa2635eb431894f48d6aec4	0	0	0	0	0	0	0	0	0	0	0	0	0	0	0	0	0	0	0	0	0	0	0	0	0	0	0	0	0	0	0	0	0	0	0	0	0	0	0	0	0	0	0	0	0	0	0	0	0
4875d7b71996b4118c63398cc93e1a97	0	0	0	0	0	0	0	0	0	0	0	0	0	0	0	0	0	0	0	0	0	0	0	0	0	0	0	0	0	0	0	0	0	0	0	0	0	0	0	0	0	0	0	0	0	0	0	0	0
15c9f4f3d106ff2168c293a0e629acfd	0	0	0	0	0	0	0	0	0	0	0	0	0	0	0	0	0	0	0	0	0	0	0	0	0	0	0	0	0	0	0	0	0	0	0	0	0	0	0	0	0	0	0	0	0	0	0	0	0
a5ad9574a1f8aea06b6dfaff6eddfff7	0	0	0	0	0	0	0	0	0	0	0	0	0	0	0	0	0	0	0	0	0	0	0	0	0	0	0	0	0	0	0	0	0	0	0	0	0	0	0	0	0	0	0	0	0	0	0	0	0
57d5170e0280208fc73c76a7dd0a57ab	0	0	0	0	0	0	0	0	0	0	0	0	0	0	0	0	0	0	0	0	0	0	0	0	0	0	0	0	0	0	0	0	0	0	0	0	0	0	0	0	0	0	0	0	0	0	0	0	0
0ce72cb3f2222077b10a09aeab862462	0	0	0	0	0	0	0	0	0	0	0	0	0	0	0	0	0	0	0	0	0	0	0	0	0	0	0	0	0	0	0	0	0	0	0	0	0	0	0	0	0	0	0	0	0	0	0	0	0
1a43c1898b2aea26c99dada6d0af4986	0	0	0	0	0	0	0	0	0	0	0	0	0	0	0	0	0	0	0	0	0	0	0	0	0	0	0	0	0	0	0	0	0	0	0	0	0	0	0	0	0	0	0	0	0	0	0	0	0
bcb71eef0dcefea2fff0bc02105519eb	0	0	0	0	0	0	0	0	0	0	0	0	0	0	0	0	0	0	0	0	0	0	0	0	0	0	0	0	0	0	0	0	0	0	0	0	0	0	0	0	0	0	0	0	0	0	0	0	0
176243a65e5a7b0337538fe38e74eb7f	0	0	0	0	0	0	0	0	0	0	0	0	0	0	0	0	0	0	0	0	0	0	0	0	0	0	0	0	0	0	0	0	0	0	0	0	0	0	0	0	0	0	0	0	0	0	0	0	0
4b6f17595d91e5039f2c6d9e5ac1ab06	0	0	0	0	0	0	0	0	0	0	0	0	0	0	0	0	0	0	0	0	0	0	0	0	0	0	0	0	0	0	0	0	0	0	0	0	0	0	0	0	0	0	0	0	0	0	0	0	0
6ad53ebe41d6b8938f3d5159864f2d22	0	0	0	0	0	0	0	0	0	0	0	0	0	0	0	0	0	0	0	0	0	0	0	0	0	0	0	0	0	0	0	0	0	0	0	0	0	0	0	0	0	0	0	0	0	0	0	0	0
673ee50259ae4ce04208f384be6d76e6	0	0	0	0	0	0	0	0	0	0	0	0	0	0	0	0	0	0	0	0	0	0	0	0	0	0	0	0	0	0	0	0	0	0	0	0	0	0	0	0	0	0	0	0	0	0	0	0	0
c7235449f90c2c3bb53273325f92e8be	0	0	0	0	0	0	0	0	0	0	0	0	0	0	0	0	0	0	0	0	0	0	0	0	0	0	0	0	0	0	0	0	0	0	0	0	0	0	0	0	0	0	0	0	0	0	0	0	0
a897667502a072da9c30e63c34547778	0	0	0	0	0	0	0	0	0	0	0	0	0	0	0	0	0	0	0	0	0	0	0	0	0	0	0	0	0	0	0	0	0	0	0	0	0	0	0	0	0	0	0	0	0	0	0	0	0
4a89ff5d909a4fae254c559caf997d91	0	0	0	0	0	0	0	0	0	0	0	0	0	0	0	0	0	0	0	0	0	0	0	0	0	0	0	0	0	0	0	0	0	0	0	0	0	0	0	0	0	0	0	0	0	0	0	0	0
ab01b08aca8ba78f2e5425dfe3e88a76	0	0	0	0	0	0	0	0	0	0	0	0	0	0	0	0	0	0	0	0	0	0	0	0	0	0	0	0	0	0	0	0	0	0	0	0	0	0	0	0	0	0	0	0	0	0	0	0	0
2db99b3e29e2f0f1417f007529fadbc5	0	0	0	0	0	0	0	0	0	0	0	0	0	0	0	0	0	0	0	0	0	0	0	0	0	0	0	0	0	0	0	0	0	0	0	0	0	0	0	0	0	0	0	0	0	0	0	0	0
cbd760b8de17653b0ed58b7cff210747	0	0	0	0	0	0	0	0	0	0	0	0	0	0	0	0	0	0	0	0	0	0	0	0	0	0	0	0	0	0	0	0	0	0	0	0	0	0	0	0	0	0	0	0	0	0	0	0	0
f357900cfc91c45bfd1cebcb21d5b259	0	0	0	0	0	0	0	0	0	0	0	0	0	0	0	0	0	0	0	0	0	0	0	0	0	0	0	0	0	0	0	0	0	0	0	0	0	0	0	0	0	0	0	0	0	0	0	0	0
fac2642ca0b9a58dbe84247f89a81a90	0	0	0	0	0	0	0	0	0	0	0	0	0	0	0	0	0	0	0	0	0	0	0	0	0	0	0	0	0	0	0	0	0	0	0	0	0	0	0	0	0	0	0	0	0	0	0	0	0
797c1707475981990de5916593bce6b6	0	0	0	0	0	0	0	0	0	0	0	0	0	0	0	0	0	0	0	0	0	0	0	0	0	0	0	0	0	0	0	0	0	0	0	0	0	0	0	0	0	0	0	0	0	0	0	0	0
4ffaae2c6120156be8c55630c1426b7c	0	0	0	0	0	0	0	0	0	0	0	0	0	0	0	0	0	0	0	0	0	0	0	0	0	0	0	0	0	0	0	0	0	0	0	0	0	0	0	0	0	0	0	0	0	0	0	0	0
f3824e8252ec821a8987a6204904ec5f	0	0	0	0	0	0	0	0	0	0	0	0	0	0	0	0	0	0	0	0	0	0	0	0	0	0	0	0	0	0	0	0	0	0	0	0	0	0	0	0	0	0	0	0	0	0	0	0	0
73933ddfa8aaeb60dfce32e4416eebfd	0	0	0	0	0	0	0	0	0	0	0	0	0	0	0	0	0	0	0	0	0	0	0	0	0	0	0	0	0	0	0	0	0	0	0	0	0	0	0	0	0	0	0	0	0	0	0	0	0
bf0f6f49785e3cde2f0e7f4d87ff3d9c	0	0	0	0	0	0	0	0	0	0	0	0	0	0	0	0	0	0	0	0	0	0	0	0	0	0	0	0	0	0	0	0	0	0	0	0	0	0	0	0	0	0	0	0	0	0	0	0	0
2d377c56cad27eac3ae598948c9a3818	0	0	0	0	0	0	0	0	0	0	0	0	0	0	0	0	0	0	0	0	0	0	0	0	0	0	0	0	0	0	0	0	0	0	0	0	0	0	0	0	0	0	0	0	0	0	0	0	0
3277177efad4a21086a996e74aeb2020	0	0	0	0	0	0	0	0	0	0	0	0	0	0	0	0	0	0	0	0	0	0	0	0	0	0	0	0	0	0	0	0	0	0	0	0	0	0	0	0	0	0	0	0	0	0	0	0	0
[truncated: 70 more columns]

## Sheet: S.File_3_ASVsperClass
Number of ASVs per Class for each P. cordatum strain
		Number of ASVs
Class	Order	Total	CCMP1529	CCMP2811	CCMP697	CCMP698
Gammaproteobacteria	Alteromonadales	9	4	2	7	1
	Betaproteobacteriales	7	4	6	6	5
	Cellvibrionales	4	1	NA	1	2
	Gammaproteobacteria Incertae Sedis	2	1	1	2	2
	Nitrosococcales	2	1	1	1	NA
	Oceanospirillales	4	1	NA	2	1
	Salinisphaerales	2	2	1	1	1
	OM182 clade	1	NA	NA	NA	1
	Pseudomonadales	1	NA	NA	1	NA
	Tenderiales	1	NA	NA	NA	1
Alphaproteobacteria	Rhodobacterales	26	7	7	13	8
	Rhizobiales	14	3	5	11	3
	Sphingomonadales	7	1	4	6	2
	Caulobacterales	4	1	3	2	2
	Thalassobaculales	3	NA	1	1	1
	Reyranellales	1	1	1	1	1
	Rhodospirillales	1	NA	NA	1	NA
	Sneathiellales	1	NA	1	NA	NA
	unassigned	2	1	NA	NA	1
Bacteroidia	Flavobacteriales	6	1	1	4	3
	Cytophagales	5	3	3	4	1
	Chitinophagales	2	1	1	1	2
	Sphingobacteriales	2	NA	1	1	NA
Phycisphaerae	Phycisphaerales	1	NA	NA	1	NA
Rhodothermia	Balneolales	2	NA	NA	NA	2
Others		17	4	9	17	4

## Sheet: S.File_4_uniqueASVs
ASVs found only in each P. cordatum strain after cut-off filter
CCMP1529
ASV_No	Kingdom	Phylum	Class	Order	Family	Genus	Species
ASV14	Bacteria	Bacteroidetes	Bacteroidia	Cytophagales	Cyclobacteriaceae	Fabibacter	unassigned
ASV55	Bacteria	Proteobacteria	Gammaproteobacteria	Oceanospirillales	Pseudohongiellaceae	Pseudohongiella	unassigned
ASV57	Bacteria	Proteobacteria	Gammaproteobacteria	Cellvibrionales	Spongiibacteraceae	Spongiibacter	Ambiguous_taxa
ASV60	Bacteria	Proteobacteria	Gammaproteobacteria	Alteromonadales	Alteromonadaceae	Aestuariibacter	uncultured bacterium
ASV65	Bacteria	Proteobacteria	Gammaproteobacteria	Alteromonadales	Alteromonadaceae	Alteromonas	unassigned
ASV66	Bacteria	Proteobacteria	Gammaproteobacteria	Salinisphaerales	Solimonadaceae	Oceanococcus	Ambiguous_taxa
ASV78	Bacteria	Proteobacteria	Alphaproteobacteria	unassigned	unassigned	unassigned	unassigned
ASV112	Bacteria	Proteobacteria	Alphaproteobacteria	Rhizobiales	Rhizobiaceae	Hoeflea	Ambiguous_taxa
ASV134	Bacteria	Proteobacteria	Alphaproteobacteria	Rhodobacterales	Rhodobacteraceae	unassigned	unassigned
ASV140	Bacteria	Proteobacteria	Alphaproteobacteria	Rhodobacterales	Rhodobacteraceae	Sulfitobacter	unassigned
CCMP2811
ASV_No	Kingdom	Phylum	Class	Order	Family	Genus	Species
ASV26	Bacteria	Bacteroidetes	Bacteroidia	Sphingobacteriales	Sphingobacteriaceae	Pedobacter	unassigned
ASV46	Bacteria	Proteobacteria	Gammaproteobacteria	Betaproteobacteriales	Burkholderiaceae	unassigned	unassigned
ASV72	Bacteria	Proteobacteria	Alphaproteobacteria	Sneathiellales	Sneathiellaceae	Sneathiella	unassigned
ASV75	Bacteria	Proteobacteria	Alphaproteobacteria	Thalassobaculales	Thalassobaculaceae	Thalassobaculum	Ambiguous_taxa
ASV94	Bacteria	Proteobacteria	Alphaproteobacteria	Caulobacterales	Caulobacteraceae	Phenylobacterium	unassigned
ASV109	Bacteria	Proteobacteria	Alphaproteobacteria	Rhizobiales	Stappiaceae	unassigned	unassigned
ASV114	Bacteria	Proteobacteria	Alphaproteobacteria	Rhizobiales	Rhizobiaceae	Ochrobactrum	Ambiguous_taxa
ASV120	Bacteria	Proteobacteria	Alphaproteobacteria	Rhodobacterales	Rhodobacteraceae	Dinoroseobacter	Ambiguous_taxa
ASV125	Bacteria	Proteobacteria	Alphaproteobacteria	Rhodobacterales	Rhodobacteraceae	unassigned	unassigned
ASV132	Bacteria	Proteobacteria	Alphaproteobacteria	Rhodobacterales	Rhodobacteraceae	Roseovarius	Ambiguous_taxa
ASV135	Bacteria	Proteobacteria	Alphaproteobacteria	Rhodobacterales	Rhodobacteraceae	unassigned	unassigned
ASV144	Bacteria	Proteobacteria	Alphaproteobacteria	Rhodobacterales	Rhodobacteraceae	unassigned	unassigned
CCMP697
ASV_No	Kingdom	Phylum	Class	Order	Family	Genus	Species
ASV1	Bacteria	Actinobacteria	Actinobacteria	Frankiales	Nakamurellaceae	Nakamurella	Ambiguous_taxa
ASV6	Bacteria	Actinobacteria	Actinobacteria	Corynebacteriales	Mycobacteriaceae	Mycobacterium	unassigned
ASV7	Bacteria	Actinobacteria	Actinobacteria	Micrococcales	Microbacteriaceae	Microbacterium	unassigned
ASV8	Bacteria	Actinobacteria	Actinobacteria	Micrococcales	Microbacteriaceae	Microbacterium	Microbacterium testaceum
ASV11	Bacteria	Cyanobacteria	Melainabacteria	Obscuribacterales	unassigned	unassigned	uncultured bacterium
ASV17	Bacteria	Bacteroidetes	Bacteroidia	Sphingobacteriales	env.OPS 17	Tuber borchii symbiont b-Z43	Tuber borchii symbiont b-Z43
ASV18	Bacteria	Bacteroidetes	Bacteroidia	Flavobacteriales	Weeksellaceae	Chryseobacterium	Ambiguous_taxa
ASV20	Bacteria	Bacteroidetes	Bacteroidia	Flavobacteriales	Flavobacteriaceae	Maribacter	Ambiguous_taxa
ASV21	Bacteria	Bacteroidetes	Bacteroidia	Flavobacteriales	Flavobacteriaceae	Lacinutrix	Ambiguous_taxa
ASV24	Bacteria	Bacteroidetes	Bacteroidia	Cytophagales	Spirosomaceae	Fibrisoma	Ambiguous_taxa
ASV30	Bacteria	Acidobacteria	Acidobacteriia	Solibacterales	Solibacteraceae (Subgroup 3)	Bryobacter	Ambiguous_taxa
ASV34	Bacteria	Planctomycetes	Phycisphaerae	Phycisphaerales	Phycisphaeraceae	SM1A02	Ambiguous_taxa
ASV35	Bacteria	Planctomycetes	Planctomycetacia	Gemmatales	Gemmataceae	Fimbriiglobus	Ambiguous_taxa
ASV37	Bacteria	Proteobacteria	Deltaproteobacteria	Oligoflexales	0319-6G20	unassigned	Ambiguous_taxa
ASV48	Bacteria	Proteobacteria	Gammaproteobacteria	Betaproteobacteriales	Burkholderiaceae	Variovorax	unassigned
ASV49	Bacteria	Proteobacteria	Gammaproteobacteria	Pseudomonadales	Moraxellaceae	Enhydrobacter	unassigned
ASV50	Bacteria	Proteobacteria	Gammaproteobacteria	Oceanospirillales	Halomonadaceae	Halomonas	unassigned
ASV53	Bacteria	Proteobacteria	Gammaproteobacteria	Cellvibrionales	Halieaceae	Haliea	Ambiguous_taxa
ASV54	Bacteria	Proteobacteria	Gammaproteobacteria	Oceanospirillales	Pseudohongiellaceae	Pseudohongiella	unassigned
ASV58	Bacteria	Proteobacteria	Gammaproteobacteria	Nitrosococcales	Methylophagaceae	Methylophaga	unassigned
ASV61	Bacteria	Proteobacteria	Gammaproteobacteria	Alteromonadales	Alteromonadaceae	Aestuariibacter	uncultured bacterium
ASV62	Bacteria	Proteobacteria	Gammaproteobacteria	Alteromonadales	Alteromonadaceae	Aestuariibacter	uncultured bacterium
ASV64	Bacteria	Proteobacteria	Gammaproteobacteria	Alteromonadales	Alteromonadaceae	Paraglaciecola	Ambiguous_taxa
ASV71	Bacteria	Proteobacteria	Alphaproteobacteria	Rhodospirillales	unassigned	unassigned	unassigned
ASV74	Bacteria	Proteobacteria	Alphaproteobacteria	Thalassobaculales	Thalassobaculaceae	Thalassobaculum	Ambiguous_taxa
ASV85	Bacteria	Proteobacteria	Alphaproteobacteria	Sphingomonadales	Sphingomonadaceae	Sphingomonas	unassigned
ASV86	Bacteria	Proteobacteria	Alphaproteobacteria	Sphingomonadales	Sphingomonadaceae	Sphingomonas	unassigned
ASV89	Bacteria	Proteobacteria	Alphaproteobacteria	Sphingomonadales	Sphingomonadaceae	Sphingorhabdus	uncultured bacterium
ASV95	Bacteria	Proteobacteria	Alphaproteobacteria	Rhizobiales	Rhizobiaceae	Mesorhizobium	unassigned
ASV101	Bacteria	Proteobacteria	Alphaproteobacteria	Rhizobiales	Beijerinckiaceae	Methylobacterium	Ambiguous_taxa
ASV201	Bacteria	Proteobacteria	Alphaproteobacteria	Rhizobiales	Beijerinckiaceae	Methylobacterium	unassigned
ASV104	Bacteria	Proteobacteria	Alphaproteobacteria	Rhizobiales	Beijerinckiaceae	Methylobacterium	unassigned
ASV107	Bacteria	Proteobacteria	Alphaproteobacteria	Rhizobiales	Xanthobacteraceae	unassigned	unassigned
ASV108	Bacteria	Proteobacteria	Alphaproteobacteria	Rhizobiales	Xanthobacteraceae	Afipia	unassigned
ASV111	Bacteria	Proteobacteria	Alphaproteobacteria	Rhizobiales	Rhizobiaceae	Phyllobacterium	Ambiguous_taxa
ASV117	Bacteria	Proteobacteria	Gammaproteobacteria	Alteromonadales	Marinobacteraceae	Marinobacter	unassigned
ASV119	Bacteria	Proteobacteria	Gammaproteobacteria	Alteromonadales	Marinobacteraceae	Marinobacter	unassigned
ASV121	Bacteria	Proteobacteria	Alphaproteobacteria	Rhodobacterales	Rhodobacteraceae	unassigned	unassigned
ASV123	Bacteria	Proteobacteria	Alphaproteobacteria	Rhodobacterales	Rhodobacteraceae	Jannaschia	uncultured alpha proteobacterium
ASV126	Bacteria	Proteobacteria	Alphaproteobacteria	Rhodobacterales	Rhodobacteraceae	Roseovarius	unassigned
ASV131	Bacteria	Proteobacteria	Alphaproteobacteria	Rhodobacterales	Rhodobacteraceae	unassigned	unassigned
ASV133	Bacteria	Proteobacteria	Alphaproteobacteria	Rhodobacterales	Rhodobacteraceae	unassigned	unassigned
ASV136	Bacteria	Proteobacteria	Alphaproteobacteria	Rhodobacterales	Rhodobacteraceae	unassigned	unassigned
ASV138	Bacteria	Proteobacteria	Alphaproteobacteria	Rhodobacterales	Rhodobacteraceae	unassigned	unassigned
ASV143	Bacteria	Proteobacteria	Alphaproteobacteria	Rhodobacterales	Rhodobacteraceae	unassigned	unassigned
CCMP698
ASV_No	Kingdom	Phylum	Class	Order	Family	Genus	Species
ASV12	Bacteria	Bacteroidetes	Rhodothermia	Balneolales	Balneolaceae	Balneola	uncultured Bacteroidetes bacterium
ASV13	Bacteria	Bacteroidetes	Rhodothermia	Balneolales	Balneolaceae	Balneola	unassigned
ASV19	Bacteria	Bacteroidetes	Bacteroidia	Flavobacteriales	Flavobacteriaceae	Robiginitalea	Ambiguous_taxa
ASV22	Bacteria	Bacteroidetes	Bacteroidia	Flavobacteriales	Flavobacteriaceae	unassigned	unassigned
ASV27	Bacteria	Bacteroidetes	Bacteroidia	Chitinophagales	Saprospiraceae	Lewinella	uncultured marine bacterium
ASV39	Bacteria	Proteobacteria	Gammaproteobacteria	Tenderiales	Tenderiaceae	Candidatus Tenderia	unassigned
ASV40	Bacteria	Proteobacteria	Gammaproteobacteria	Oceanospirillales	Alcanivoracaceae	Alcanivorax	soda lake metagenome
ASV51	Bacteria	Proteobacteria	Gammaproteobacteria	Cellvibrionales	Halieaceae	unassigned	unassigned
ASV52	Bacteria	Proteobacteria	Gammaproteobacteria	Cellvibrionales	Halieaceae	Congregibacter	uncultured bacterium
ASV56	Bacteria	Proteobacteria	Gammaproteobacteria	OM182 clade	unassigned	unassigned	unassigned
ASV73	Bacteria	Proteobacteria	Alphaproteobacteria	Thalassobaculales	Nisaeaceae	Nisaea	uncultured bacterium
ASV77	Bacteria	Proteobacteria	Alphaproteobacteria	uncultured	unassigned	unassigned	unassigned
ASV91	Bacteria	Proteobacteria	Alphaproteobacteria	Caulobacterales	Hyphomonadaceae	Hyphomonas	unassigned
ASV124	Bacteria	Proteobacteria	Alphaproteobacteria	Rhodobacterales	Rhodobacteraceae	unassigned	unassigned
ASV128	Bacteria	Proteobacteria	Alphaproteobacteria	Rhodobacterales	Rhodobacteraceae	unassigned	unassigned
ASV129	Bacteria	Proteobacteria	Alphaproteobacteria	Rhodobacterales	Rhodobacteraceae	Pseudophaeobacter	uncultured bacterium
ASV130	Bacteria	Proteobacteria	Alphaproteobacteria	Rhodobacterales	Rhodobacteraceae	unassigned	unassigned
ASV141	Bacteria	Proteobacteria	Alphaproteobacteria	Rhodobacterales	Rhodobacteraceae	Sedimentitalea	unassigned
ASV142	Bacteria	Proteobacteria	Alphaproteobacteria	Rhodobacterales	Rhodobacteraceae	Sedimentitalea	unassigned

## Sheet: S.File_5_ANCOM-II
The log2-fold changes higher than absolute 1 for bacterial ASVs that were statistically (p >0.05) derived from the ANCOM-BC model.
Itlalic ASVs found uniquely in that P. cordatum strain
ASVs differential abundance change								Core ASVs differential abundance change
comparing 26 °C and/or 30 °C vs 20 °C								comparing 26 °C and/or 30 °C vs 20 °C
strain	ASV	genus	temperature	Log fold change	se	Adjusted p value		ASV	genus	strain	temperature	Log fold change	se	Adjusted p value
CCMP1529	ASV140	Sulfitobacter	26 °C vs 20°C	-1.32866	0.30347	< 0.001		ASV93	unassigned Hyphomonadaceae	CCMP2811	26 °C vs 20°C	-1.05056	0.283559	<0.01
CCMP1529	ASV66	Oceanococcus	26 °C vs 20°C	-1.59318	0.454973	< 0.05				CCMP2811	30 °C vs 20°C	-1.59341	0.389085	<0.01
										CCMP697	26 °C vs 20°C	-2.80107	0.529285	< 0.001
CCMP2811	ASV72	Sneathiella	26 °C vs 20°C	-2.40541	0.534995	< 0.001				CCMP697	30 °C vs 20°C	-4.66091	0.467303	< 0.001
			30 °C vs 20°C	-3.00217	0.569822	< 0.001				CCMP698	26 °C vs 20°C	-1.94637	0.449034	< 0.001
CCMP2811	ASV63	Aestuariibacter	26 °C vs 20°C	-1.56039	0.36445	< 0.001
			30 °C vs 20°C	-5.89736	0.447826	< 0.001		ASV115	Marivita	CCMP2811	30 °C vs 20°C	-1.66846	0.389589	< 0.001
CCMP2811	ASV109	unassigned Stappiaceae	26 °C vs 20°C	-1.93857	0.524257	< 0.001				CCMP697	26 °C vs 20°C	-2.20626	0.38555	< 0.001
			30 °C vs 20°C	-3.04871	0.69367	< 0.001				CCMP697	30 °C vs 20°C	-5.21833	0.446249	< 0.001
CCMP2811	ASV132	Roseovarius	30 °C vs 20°C	-1.62485	0.38192	< 0.001
CCMP2811	ASV125	unassigned Rhodobacteraceae	26 °C vs 20°C	1.96619	0.369884	< 0.001		ASV122	unassigned Rhodobacteraceae	CCMP697	26 °C vs 20°C	-1.25322	0.582767	< 0.001
CCMP2811	ASV144	unassigned Rhodobacteraceae	26 °C vs 20°C	1.60891	0.262253	< 0.001				CCMP697	30 °C vs 20°C	-2.39988	0.67172	< 0.001
			30 °C vs 20°C	1.70978	0.341528	< 0.001				CCMP698	26 °C vs 20°C	-1.37945	0.480731	< 0.001
CCMP2811	ASV120	Dinoroseobacter	30 °C vs 20°C	1.20327	0.739676	< 0.001
								ASV23	Gilvibacter	CCMP697	26 °C vs 20°C	-3.05968	0.611272	< 0.001
CCMP697	ASV126	Roseovarius	26 °C vs 20°C	-1.88744	0.45529	< 0.001				CCMP697	30 °C vs 20°C	-5.2891	0.581805	< 0.001
CCMP697	ASV121	unassigned Rhodobacteraceae	26 °C vs 20°C	-1.17978	0.475501	< 0.001				CCMP698	26 °C vs 20°C	-2.99364	0.468688	< 0.001
			30 °C vs 20°C	-2.61966	0.537342	< 0.001				CCMP1529	26 °C vs 20°C	-3.61534	0.299252	< 0.001
CCMP697	ASV34	SM1A02	26 °C vs 20°C	-1.29036	0.319442	<0.01
			30 °C vs 20°C	-4.34648	0.739439	< 0.001		ASV118	Marinobacter	CCMP697	26 °C vs 20°C	-1.71405	0.693968	< 0.001
CCMP697	ASV21	Lacinutrix	26 °C vs 20°C	-8.75424	0.258584	< 0.001				CCMP697	30 °C vs 20°C	-3.41523	0.69293	< 0.001
			30 °C vs 20°C	-9.764	0.445976	< 0.001				CCMP698	26 °C vs 20°C	-1.71615	0.403976	< 0.001
CCMP697	ASV58	Methylophaga	26 °C vs 20°C	-1.60143	0.344761	<0.01
			30 °C vs 20°C	-4.86958	0.725016	< 0.001		ASV15	Hymenobacter	CCMP697	30 °C vs 20°C	1.20381	0.59693	< 0.001
CCMP697	ASV138	unassigned Rhodobacteraceae	30 °C vs 20°C	-6.15528	0.437439	< 0.001
CCMP697	ASV123	Jannaschia	30 °C vs 20°C	-3.05096	0.622691	< 0.001
CCMP697	ASV127	unassigned Rhodobacteraceae	30 °C vs 20°C	-2.47255	0.678202	<0.01
CCMP697	ASV89	Sphingorhabdus	30 °C vs 20°C	-2.69426	0.619116	< 0.001
CCMP697	ASV113	Lentilitoribacter	30 °C vs 20°C	-3.04758	0.877579	< 0.05
CCMP697	ASV64	Paraglaciecola	30 °C vs 20°C	-2.10969	0.403445	< 0.001
CCMP697	ASV133	unassigned Rhodobacteraceae	30 °C vs 20°C	-3.73183	0.68146	< 0.001
CCMP697	ASV116	Marivita	30 °C vs 20°C	-3.24958	0.877221	< 0.05
CCMP697	ASV90	Maricaulis	30 °C vs 20°C	-3.30672	0.574275	< 0.001
CCMP697	ASV20	Maribacter	30 °C vs 20°C	-3.34045	0.915512	< 0.05
CCMP697	ASV143	unassigned Rhodobacteraceae	30 °C vs 20°C	-2.67988	0.812348	< 0.05
CCMP697	ASV53	Haliea	26 °C vs 20°C	3.15265	0.766143	<0.01
CCMP697	ASV33	Blastocatella	30 °C vs 20°C	1.11587	0.630421	< 0.001
CCMP698	ASV19	Robiginitalea	26 °C vs 20 °C	-1.13339	0.285897	<0.01
CCMP698	ASV113	Lentilitoribacter	26 °C vs 20 °C	-1.06338	0.319035	< 0.05
CCMP698	ASV142	Sedimentitalea	26 °C vs 20 °C	-2.76215	0.83971	<0.01
CCMP698	ASV39	Candidatus Tenderia	26 °C vs 20 °C	-2.84333	0.256584	<0.01
CCMP698	ASV52	Congregibacter	26 °C vs 20 °C	-5.02283	0.305653	<0.01
CCMP698	ASV56	OM182 clade	26 °C vs 20 °C	-1.58541	0.493439	< 0.05
CCMP698	ASV91	Hyphomonas	26 °C vs 20 °C	-3.16978	0.346773	<0.01
CCMP698	ASV141	Sedimentitalea	26 °C vs 20 °C	3.19578	0.486074	<0.01
CCMP698	ASV27	Lewinella	26 °C vs 20 °C	2.36487	0.725749	< 0.05
